# Supplementary material for: Varying Architecture of Heat Shock Elements Contributes to Distinct Magnitudes of Target Gene Expression and Diverged Biological Pathways in Heat Stress Response of Bread Wheat
Source: Front Genet. 2020 Feb 4;11:30. doi: 10.3389/fgene.2020.00030 (PMC7010933; doi:10.3389/fgene.2020.00030)
Supplement: Supplementary file 1 [file DataSheet_1.xlsx]

## Sheet: Table S1
Table S1. The GO annotation of wheat HC genes.
GeneID	NR_protein_accession	NR_defination	GO(biological_process)	GO(cellular_component)	GO(molecular_function)
TraesCS1A01G000100	XP_002489102.1	hypothetical protein SORBIDRAFT_0070s002020, partial [Sorghum bicolor]	*	*	*
TraesCS1A01G000200	KRH17850.1	hypothetical protein GLYMA_13G021500 [Glycine max]	*	*	*
TraesCS1A01G000300	ACG27180.1	hypothetical protein [Zea mays]	*	*	*
TraesCS1A01G000400	ACG27180.1	hypothetical protein [Zea mays]	*	*	*
TraesCS1A01G000500	XP_013443323.1	hypothetical protein MTR_0021s0160 [Medicago truncatula]	*	GO:0016020(membrane);GO:0016021(integral component of membrane)	*
TraesCS1A01G000600	KRH17836.1	hypothetical protein GLYMA_13G020100 [Glycine max]	*	*	*
TraesCS1A01G000700	XP_010239583.1	PREDICTED: uncharacterized protein LOC104585233 [Brachypodium distachyon]	*	GO:0016020(membrane);GO:0016021(integral component of membrane)	*
TraesCS1A01G000800	XP_013443323.1	hypothetical protein MTR_0021s0160 [Medicago truncatula]	*	GO:0016020(membrane);GO:0016021(integral component of membrane)	*
TraesCS1A01G000900	KRH17852.1	hypothetical protein GLYMA_13G021700, partial [Glycine max]	*	*	*
TraesCS1A01G001000	ACG27180.1	hypothetical protein [Zea mays]	*	*	*
TraesCS1A01G001100	ACG27180.1	hypothetical protein [Zea mays]	*	*	*
TraesCS1A01G001200	XP_002489102.1	hypothetical protein SORBIDRAFT_0070s002020, partial [Sorghum bicolor]	*	*	*
TraesCS1A01G001300	XP_013443323.1	hypothetical protein MTR_0021s0160 [Medicago truncatula]	*	GO:0016020(membrane);GO:0016021(integral component of membrane)	*
TraesCS1A01G001400	ACG27180.1	hypothetical protein [Zea mays]	*	*	*
TraesCS1A01G001500	XP_013443323.1	hypothetical protein MTR_0021s0160 [Medicago truncatula]	*	GO:0016020(membrane);GO:0016021(integral component of membrane)	*
TraesCS1A01G001600	KRH17850.1	hypothetical protein GLYMA_13G021500 [Glycine max]	*	*	*
TraesCS1A01G001700	ACG27180.1	hypothetical protein [Zea mays]	*	*	*
TraesCS1A01G001800	EMS48527.1	50S ribosomal protein L28, chloroplastic [Triticum urartu]	GO:0006412(translation)	GO:0005622(intracellular);GO:0005840(ribosome);GO:0009536(plastid);GO:0030529(intracellular ribonucleoprotein complex);GO:0016020(membrane);GO:0009941(chloroplast envelope);GO:0009507(chloroplast);GO:0009570(chloroplast stroma)	GO:0003735(structural constituent of ribosome)
TraesCS1A01G001900	BAK01963.1	predicted protein [Hordeum vulgare subsp. vulgare]	GO:0016560(protein import into peroxisome matrix, docking)	GO:0016021(integral component of membrane);GO:0016020(membrane);GO:0005778(peroxisomal membrane)	*
TraesCS1A01G002000	EMT32303.1	RING-H2 finger protein ATL5P [Aegilops tauschii]	GO:0016567(protein ubiquitination);GO:0010182(sugar mediated signaling pathway)	GO:0016020(membrane);GO:0016021(integral component of membrane)	GO:0008270(zinc ion binding);GO:0046872(metal ion binding);GO:0004842(ubiquitin-protein transferase activity);GO:0016874(ligase activity)
TraesCS1A01G002100	EMS48530.1	hypothetical protein TRIUR3_00700 [Triticum urartu]	*	*	*
TraesCS1A01G002200	EMS48531.1	hypothetical protein TRIUR3_00701 [Triticum urartu]	GO:0008150(biological_process)	GO:0009536(plastid);GO:0005886(plasma membrane);GO:0005829(cytosol)	GO:0003729(mRNA binding)
TraesCS1A01G002300	BAJ96790.1	predicted protein [Hordeum vulgare subsp. vulgare]	*	*	*
TraesCS1A01G002400	EMS48534.1	Secologanin synthase [Triticum urartu]	GO:0055114(oxidation-reduction process)	GO:0016020(membrane);GO:0016021(integral component of membrane)	GO:0004497(monooxygenase activity);GO:0016705(oxidoreductase activity, acting on paired donors, with incorporation or reduction of molecular oxygen);GO:0020037(heme binding);GO:0046872(metal ion binding);GO:0005506(iron ion binding);GO:0016491(oxidoreductase activity)
TraesCS1A01G002500	BAJ86425.1	predicted protein [Hordeum vulgare subsp. vulgare]	GO:0015914(phospholipid transport);GO:0048194(Golgi vesicle budding)	GO:0005886(plasma membrane);GO:0005802(trans-Golgi network);GO:0016020(membrane);GO:0016021(integral component of membrane)	GO:0000287(magnesium ion binding);GO:0046872(metal ion binding);GO:0004012(phospholipid-translocating ATPase activity);GO:0005524(ATP binding);GO:0000166(nucleotide binding);GO:0016787(hydrolase activity)
TraesCS1A01G002600	EMS48536.1	hypothetical protein TRIUR3_00706 [Triticum urartu]	GO:0006351(transcription, DNA-templated);GO:0006355(regulation of transcription, DNA-templated)	GO:0005634(nucleus)	GO:0003677(DNA binding)
TraesCS1A01G002700	EMS48538.1	Paired amphipathic helix protein Sin3-like 3 [Triticum urartu]	GO:0006355(regulation of transcription, DNA-templated);GO:0000122(negative regulation of transcription from RNA polymerase II promoter);GO:0016575(histone deacetylation)	GO:0000785(chromatin);GO:0000118(histone deacetylase complex)	GO:0001106(RNA polymerase II transcription corepressor activity);GO:0004407(histone deacetylase activity)
TraesCS1A01G002800	CDM80608.1	unnamed protein product [Triticum aestivum]	*	*	*
TraesCS1A01G002900	BAJ96427.1	predicted protein [Hordeum vulgare subsp. vulgare]	GO:0006468(protein phosphorylation)	*	GO:0004672(protein kinase activity);GO:0004674(protein serine/threonine kinase activity);GO:0003676(nucleic acid binding);GO:0005524(ATP binding);GO:0000166(nucleotide binding)
TraesCS1A01G003000	EMT30200.1	Putative disease resistance protein RGA4 [Aegilops tauschii]	*	*	GO:0043531(ADP binding);GO:0005524(ATP binding);GO:0000166(nucleotide binding)
TraesCS1A01G003100	EMS53606.1	Disease resistance protein RPP13 [Triticum urartu]	*	GO:0009536(plastid)	GO:0043531(ADP binding)
TraesCS1A01G003200	XP_004952515.1	PREDICTED: protein ROOT HAIR DEFECTIVE 3 [Setaria italica]	*	GO:0016020(membrane);GO:0005789(endoplasmic reticulum membrane);GO:0005783(endoplasmic reticulum);GO:0016021(integral component of membrane)	GO:0003924(GTPase activity);GO:0000166(nucleotide binding);GO:0016787(hydrolase activity);GO:0005525(GTP binding)
TraesCS1A01G003300	KQL29704.1	hypothetical protein SETIT_016334mg [Setaria italica]	*	GO:0016020(membrane);GO:0005789(endoplasmic reticulum membrane);GO:0005783(endoplasmic reticulum);GO:0016021(integral component of membrane)	GO:0003924(GTPase activity);GO:0000166(nucleotide binding);GO:0016787(hydrolase activity);GO:0005525(GTP binding)
TraesCS1A01G003400	EMS61405.1	3'-N-debenzoyl-2'-deoxytaxol N-benzoyltransferase [Triticum urartu]	*	GO:0009536(plastid)	GO:0016747(transferase activity, transferring acyl groups other than amino-acyl groups);GO:0016740(transferase activity)
TraesCS1A01G003500	EMT11860.1	hypothetical protein F775_29514 [Aegilops tauschii]	*	*	*
TraesCS1A01G003600	XP_015637001.1	PREDICTED: wall-associated receptor kinase 4 isoform X1 [Oryza sativa Japonica Group]	GO:0007166(cell surface receptor signaling pathway);GO:0006468(protein phosphorylation);GO:0016310(phosphorylation)	GO:0005886(plasma membrane);GO:0016021(integral component of membrane);GO:0016020(membrane);GO:0005739(mitochondrion)	GO:0004672(protein kinase activity);GO:0005524(ATP binding);GO:0004674(protein serine/threonine kinase activity);GO:0005509(calcium ion binding);GO:0000166(nucleotide binding);GO:0030247(polysaccharide binding);GO:0016301(kinase activity)
TraesCS1A01G003700	XP_003575076.1	PREDICTED: uncharacterized protein At2g27730, mitochondrial [Brachypodium distachyon]	GO:0032780(negative regulation of ATPase activity)	GO:0005739(mitochondrion)	GO:0042030(ATPase inhibitor activity)
TraesCS1A01G003800	EMT23138.1	Putative mitochondrial chaperone BCS1-B [Aegilops tauschii]	*	*	GO:0005524(ATP binding);GO:0000166(nucleotide binding)
TraesCS1A01G003900	BAJ96427.1	predicted protein [Hordeum vulgare subsp. vulgare]	GO:0006468(protein phosphorylation)	*	GO:0004672(protein kinase activity);GO:0004674(protein serine/threonine kinase activity);GO:0003676(nucleic acid binding);GO:0005524(ATP binding);GO:0000166(nucleotide binding)
TraesCS1A01G004000	EMS58482.1	Putative disease resistance RPP13-like protein 3 [Triticum urartu]	*	*	GO:0043531(ADP binding)
TraesCS1A01G004100	EMS45014.1	Disease resistance protein RPM1 [Triticum urartu]	*	*	GO:0043531(ADP binding)
TraesCS1A01G004200	EMT10009.1	hypothetical protein F775_22161 [Aegilops tauschii]	GO:0045859(regulation of protein kinase activity);GO:0043562(cellular response to nitrogen levels);GO:0009744(response to sucrose);GO:0016310(phosphorylation)	*	GO:0019887(protein kinase regulator activity);GO:0016301(kinase activity)
TraesCS1A01G004300	EMT21807.1	hypothetical protein F775_15046 [Aegilops tauschii]	*	*	*
TraesCS1A01G004400	EMS59785.1	hypothetical protein TRIUR3_26092 [Triticum urartu]	*	GO:0005634(nucleus);GO:0005739(mitochondrion)	GO:0003677(DNA binding);GO:0003682(chromatin binding)
TraesCS1A01G004500	EMT17264.1	hypothetical protein F775_11390 [Aegilops tauschii]	*	GO:0005634(nucleus);GO:0005739(mitochondrion)	GO:0003677(DNA binding);GO:0003682(chromatin binding)
TraesCS1A01G004600	EMS56798.1	hypothetical protein TRIUR3_24308 [Triticum urartu]	*	GO:0005634(nucleus)	GO:0003677(DNA binding);GO:0003682(chromatin binding)
TraesCS1A01G004700	BAK05059.1	predicted protein [Hordeum vulgare subsp. vulgare]	*	*	*
TraesCS1A01G004800	EMS57496.1	Wall-associated receptor kinase 5 [Triticum urartu]	GO:0006468(protein phosphorylation);GO:0007166(cell surface receptor signaling pathway);GO:0016310(phosphorylation)	GO:0005886(plasma membrane);GO:0016020(membrane);GO:0016021(integral component of membrane)	GO:0004672(protein kinase activity);GO:0004674(protein serine/threonine kinase activity);GO:0005509(calcium ion binding);GO:0005524(ATP binding);GO:0000166(nucleotide binding);GO:0030247(polysaccharide binding);GO:0016301(kinase activity)
TraesCS1A01G004900	EMS65246.1	hypothetical protein TRIUR3_14840 [Triticum urartu]	*	*	*
TraesCS1A01G005000	EMT22713.1	Putative LRR receptor-like serine/threonine-protein kinase [Aegilops tauschii]	GO:0006468(protein phosphorylation)	GO:0016020(membrane);GO:0016021(integral component of membrane)	GO:0004672(protein kinase activity);GO:0005524(ATP binding)
TraesCS1A01G005100	EMS51451.1	Charged multivesicular body protein 5 [Triticum urartu]	GO:0007034(vacuolar transport)	*	*
TraesCS1A01G005200	EMT09043.1	Putative LRR receptor-like serine/threonine-protein kinase [Aegilops tauschii]	GO:0006468(protein phosphorylation);GO:0016310(phosphorylation)	GO:0016020(membrane);GO:0016021(integral component of membrane)	GO:0004672(protein kinase activity);GO:0005524(ATP binding);GO:0016301(kinase activity);GO:0000166(nucleotide binding)
TraesCS1A01G005300	EMS46599.1	hypothetical protein TRIUR3_22568 [Triticum urartu]	*	*	*
TraesCS1A01G005400	BAK00898.1	predicted protein [Hordeum vulgare subsp. vulgare]	*	*	GO:0003676(nucleic acid binding);GO:0004527(exonuclease activity)
TraesCS1A01G005500	BAK06592.1	predicted protein, partial [Hordeum vulgare subsp. vulgare]	*	*	*
TraesCS1A01G005600	EMT21817.1	Transcription initiation factor TFIID subunit 6 [Aegilops tauschii]	GO:0051090(regulation of sequence-specific DNA binding transcription factor activity);GO:0006352(DNA-templated transcription, initiation);GO:0009860(pollen tube growth);GO:0006413(translational initiation)	GO:0005634(nucleus)	GO:0046982(protein heterodimerization activity);GO:0003743(translation initiation factor activity)
TraesCS1A01G005700	XP_003569149.1	PREDICTED: E3 ubiquitin-protein ligase ORTHRUS 2-like [Brachypodium distachyon]	GO:0016567(protein ubiquitination);GO:0090308(regulation of methylation-dependent chromatin silencing);GO:0010216(maintenance of DNA methylation);GO:0032776(DNA methylation on cytosine);GO:0010424(DNA methylation on cytosine within a CG sequence);GO:0051301(cell division);GO:0090309(positive regulation of methylation-dependent chromatin silencing);GO:0031508(pericentric heterochromatin assembly);…	GO:0005720(nuclear heterochromatin);GO:0010369(chromocenter);GO:0005634(nucleus)	GO:0061630(ubiquitin protein ligase activity);GO:0042393(histone binding);GO:0008270(zinc ion binding);GO:0046872(metal ion binding);GO:0003677(DNA binding);GO:0008327(methyl-CpG binding);GO:0010385(double-stranded methylated DNA binding);GO:0010428(methyl-CpNpG binding);GO:0004842(ubiquitin-protein transferase activity);GO:0010429(methyl-CpNpN binding);GO:0003682(chromatin binding);GO:0016874(li…
TraesCS1A01G005800	EMT21815.1	Meiosis protein mei2 [Aegilops tauschii]	*	*	GO:0003676(nucleic acid binding);GO:0000166(nucleotide binding);GO:0003723(RNA binding);GO:0016787(hydrolase activity);GO:0046872(metal ion binding)
TraesCS1A01G005900	EMT21814.1	Charged multivesicular body protein 5 [Aegilops tauschii]	GO:0007034(vacuolar transport)	*	*
TraesCS1A01G006000	EMT22712.1	Putative LRR receptor-like serine/threonine-protein kinase [Aegilops tauschii]	GO:0006468(protein phosphorylation);GO:0016310(phosphorylation)	GO:0016020(membrane);GO:0016021(integral component of membrane)	GO:0004672(protein kinase activity);GO:0005524(ATP binding);GO:0016301(kinase activity);GO:0000166(nucleotide binding)
TraesCS1A01G006100	EMS51452.1	hypothetical protein TRIUR3_00483 [Triticum urartu]	*	*	*
TraesCS1A01G006200	EMT09043.1	Putative LRR receptor-like serine/threonine-protein kinase [Aegilops tauschii]	GO:0006468(protein phosphorylation)	GO:0016020(membrane);GO:0016021(integral component of membrane)	GO:0004672(protein kinase activity);GO:0005524(ATP binding);GO:0000166(nucleotide binding)
TraesCS1A01G006300	EMT22712.1	Putative LRR receptor-like serine/threonine-protein kinase [Aegilops tauschii]	GO:0006468(protein phosphorylation);GO:0016310(phosphorylation)	GO:0016020(membrane);GO:0016021(integral component of membrane)	GO:0004672(protein kinase activity);GO:0005524(ATP binding);GO:0016301(kinase activity);GO:0000166(nucleotide binding)
TraesCS1A01G006400	EMS46599.1	hypothetical protein TRIUR3_22568 [Triticum urartu]	*	*	*
TraesCS1A01G006500	EMT09043.1	Putative LRR receptor-like serine/threonine-protein kinase [Aegilops tauschii]	GO:0006468(protein phosphorylation);GO:0016310(phosphorylation)	GO:0016020(membrane);GO:0016021(integral component of membrane)	GO:0004672(protein kinase activity);GO:0005524(ATP binding);GO:0016301(kinase activity);GO:0000166(nucleotide binding)
TraesCS1A01G006600	EMT18802.1	hypothetical protein F775_30470 [Aegilops tauschii]	*	GO:0009536(plastid)	GO:0003676(nucleic acid binding);GO:0008270(zinc ion binding)
TraesCS1A01G006700	EMT21925.1	Putative disease resistance protein RGA1 [Aegilops tauschii]	*	GO:0016021(integral component of membrane);GO:0016020(membrane)	GO:0043531(ADP binding);GO:0005524(ATP binding);GO:0000166(nucleotide binding)
TraesCS1A01G006800	EMT22712.1	Putative LRR receptor-like serine/threonine-protein kinase [Aegilops tauschii]	GO:0006468(protein phosphorylation);GO:0016310(phosphorylation)	GO:0016020(membrane);GO:0016021(integral component of membrane)	GO:0004672(protein kinase activity);GO:0005524(ATP binding);GO:0000166(nucleotide binding);GO:0016301(kinase activity)
TraesCS1A01G006900	EMT22712.1	Putative LRR receptor-like serine/threonine-protein kinase [Aegilops tauschii]	GO:0006468(protein phosphorylation)	GO:0016020(membrane);GO:0016021(integral component of membrane)	GO:0004672(protein kinase activity);GO:0005524(ATP binding);GO:0000166(nucleotide binding)
TraesCS1A01G007000	EMT15790.1	Putative LRR receptor-like serine/threonine-protein kinase [Aegilops tauschii]	GO:0006468(protein phosphorylation)	GO:0016020(membrane);GO:0016021(integral component of membrane)	GO:0004672(protein kinase activity);GO:0005524(ATP binding)
TraesCS1A01G007100	EMT09043.1	Putative LRR receptor-like serine/threonine-protein kinase [Aegilops tauschii]	GO:0006468(protein phosphorylation)	GO:0016020(membrane);GO:0016021(integral component of membrane)	GO:0004672(protein kinase activity);GO:0005524(ATP binding)
TraesCS1A01G007200	AFP36382.1	gamma-gliadin [Triticum monococcum]	*	*	*
TraesCS1A01G007300	ACX37112.1	gamma gliadin [Triticum aestivum]	*	*	*
TraesCS1A01G007400	ACJ03462.1	gamma-gliadin [Triticum aestivum]	*	*	*
TraesCS1A01G007500	AAP44535.1	cyclophilin-like protein [Triticum aestivum]	GO:0000413(protein peptidyl-prolyl isomerization);GO:0006457(protein folding)	*	GO:0016853(isomerase activity);GO:0003755(peptidyl-prolyl cis-trans isomerase activity)
TraesCS1A01G007600	EMS62570.1	hypothetical protein TRIUR3_03665 [Triticum urartu]	GO:0000413(protein peptidyl-prolyl isomerization);GO:0006457(protein folding)	*	GO:0016853(isomerase activity);GO:0003755(peptidyl-prolyl cis-trans isomerase activity)
TraesCS1A01G007700	EMS62569.1	Avenin-3 [Triticum urartu]	*	*	*
TraesCS1A01G007800	EMS62568.1	hypothetical protein TRIUR3_03662 [Triticum urartu]	*	GO:0016020(membrane);GO:0016021(integral component of membrane)	*
TraesCS1A01G007900	XP_010231875.1	PREDICTED: uncharacterized protein LOC104582784 [Brachypodium distachyon]	*	GO:0016020(membrane);GO:0016021(integral component of membrane)	*
TraesCS1A01G008000	EMT07015.1	hypothetical protein F775_27322 [Aegilops tauschii]	*	*	*
TraesCS1A01G008100	ACN94426.1	powdery mildew resistance protein PM3 variant [Triticum aestivum]	*	*	*
TraesCS1A01G008200	BAJ98697.1	predicted protein [Hordeum vulgare subsp. vulgare]	*	*	GO:0005507(copper ion binding)
TraesCS1A01G008300	EMS48967.1	Putative disease resistance protein RGA4 [Triticum urartu]	*	*	*
TraesCS1A01G008400	EMT32549.1	Hyoscyamine 6-dioxygenase [Aegilops tauschii]	GO:0055114(oxidation-reduction process)	*	GO:0046872(metal ion binding);GO:0016491(oxidoreductase activity);GO:0051213(dioxygenase activity)
TraesCS1A01G008500	EMT19626.1	Putative acetyltransferase [Aegilops tauschii]	*	*	GO:0016747(transferase activity, transferring acyl groups other than amino-acyl groups)
TraesCS1A01G008600	EMS61460.1	(+)-delta-cadinene synthase isozyme XC14 [Triticum urartu]	GO:0008152(metabolic process)	GO:0009536(plastid)	GO:0000287(magnesium ion binding);GO:0010333(terpene synthase activity);GO:0046872(metal ion binding);GO:0016829(lyase activity)
TraesCS1A01G008700	EMS53532.1	hypothetical protein TRIUR3_29085 [Triticum urartu]	*	*	*
TraesCS1A01G008800	EMT11853.1	hypothetical protein F775_23327 [Aegilops tauschii]	*	*	*
TraesCS1A01G008900	EMS58451.1	hypothetical protein TRIUR3_14425 [Triticum urartu]	*	*	*
TraesCS1A01G009000	EMT31987.1	Ankyrin-1 [Aegilops tauschii]	GO:0008150(biological_process)	GO:0000151(ubiquitin ligase complex);GO:0005575(cellular_component);GO:0005634(nucleus);GO:0005737(cytoplasm)	GO:0004842(ubiquitin-protein transferase activity);GO:0031625(ubiquitin protein ligase binding)
TraesCS1A01G009100	BAJ98697.1	predicted protein [Hordeum vulgare subsp. vulgare]	*	*	GO:0005507(copper ion binding)
TraesCS1A01G009200	BAJ98697.1	predicted protein [Hordeum vulgare subsp. vulgare]	*	*	GO:0005507(copper ion binding)
TraesCS1A01G009300	EMS48810.1	Putative disease resistance protein RGA4 [Triticum urartu]	*	*	*
TraesCS1A01G009400	EMT15645.1	Putative disease resistance protein RGA4 [Aegilops tauschii]	*	*	*
TraesCS1A01G009500	EMT07205.1	Putative LRR receptor-like serine/threonine-protein kinase [Aegilops tauschii]	GO:0016310(phosphorylation);GO:0006468(protein phosphorylation)	GO:0016021(integral component of membrane);GO:0016020(membrane);GO:0009536(plastid)	GO:0004672(protein kinase activity);GO:0005524(ATP binding);GO:0004674(protein serine/threonine kinase activity);GO:0016301(kinase activity);GO:0016740(transferase activity);GO:0000166(nucleotide binding)
TraesCS1A01G009600	ACO35261.1	Pm3b-like disease resistance protein [Triticum aestivum]	*	*	*
TraesCS1A01G009700	EMT21553.1	hypothetical protein F775_28772 [Aegilops tauschii]	*	*	*
TraesCS1A01G009800	EMS66366.1	hypothetical protein TRIUR3_16243 [Triticum urartu]	GO:0006355(regulation of transcription, DNA-templated)	*	*
TraesCS1A01G009900	AAG42167.1	stripe rust resistance protein Yr10 [Triticum aestivum]	*	*	GO:0043531(ADP binding)
TraesCS1A01G010000	EMS53532.1	hypothetical protein TRIUR3_29085 [Triticum urartu]	*	*	*
TraesCS1A01G010100	EMS62610.1	Putative disease resistance protein RGA4 [Triticum urartu]	*	*	*
TraesCS1A01G010200	BAJ94829.1	predicted protein [Hordeum vulgare subsp. vulgare]	GO:0008152(metabolic process);GO:0005975(carbohydrate metabolic process);GO:0007015(actin filament organization)	*	GO:0051015(actin filament binding);GO:0004553(hydrolase activity, hydrolyzing O-glycosyl compounds);GO:0016798(hydrolase activity, acting on glycosyl bonds);GO:0016787(hydrolase activity);GO:0030674(protein binding, bridging)
TraesCS1A01G010300	BAJ98697.1	predicted protein [Hordeum vulgare subsp. vulgare]	*	*	GO:0005507(copper ion binding)
TraesCS1A01G010400	EMS48810.1	Putative disease resistance protein RGA4 [Triticum urartu]	*	*	*
TraesCS1A01G010500	EMT23300.1	hypothetical protein F775_52157 [Aegilops tauschii]	*	GO:0016020(membrane);GO:0016021(integral component of membrane)	*
TraesCS1A01G010600	EMT21562.1	hypothetical protein F775_15045 [Aegilops tauschii]	GO:0009699(phenylpropanoid biosynthetic process)	*	GO:0042349(guiding stereospecific synthesis activity)
TraesCS1A01G010700	EMS57609.1	hypothetical protein TRIUR3_07305 [Triticum urartu]	GO:0070475(rRNA base methylation);GO:0000462(maturation of SSU-rRNA from tricistronic rRNA transcript (SSU-rRNA, 5.8S rRNA, LSU-rRNA));GO:0032259(methylation)	GO:0005730(nucleolus);GO:0032040(small-subunit processome)	GO:0008168(methyltransferase activity);GO:0019843(rRNA binding);GO:0070037(rRNA (pseudouridine) methyltransferase activity);GO:0016740(transferase activity)
TraesCS1A01G010800	EMS35707.1	hypothetical protein TRIUR3_28534 [Triticum urartu]	GO:0009699(phenylpropanoid biosynthetic process)	*	GO:0042349(guiding stereospecific synthesis activity);GO:0030246(carbohydrate binding)
TraesCS1A01G010900	P16315.1	RecName: Full=Glutenin, low molecular weight subunit PTDUCD1; Flags: Precursor	*	*	*
TraesCS1A01G011000	EMS54932.1	hypothetical protein TRIUR3_33181 [Triticum urartu]	*	*	*
TraesCS1A01G011100	EMS53796.1	Ribosomal protein S19, mitochondrial [Triticum urartu]	GO:0006412(translation);GO:0000028(ribosomal small subunit assembly)	GO:0005840(ribosome);GO:0015935(small ribosomal subunit);GO:0030529(intracellular ribonucleoprotein complex);GO:0005739(mitochondrion);GO:0005763(mitochondrial small ribosomal subunit);GO:0022627(cytosolic small ribosomal subunit);GO:0005622(intracellular)	GO:0003735(structural constituent of ribosome);GO:0003723(RNA binding)
TraesCS1A01G011200	BAK03815.1	predicted protein [Hordeum vulgare subsp. vulgare]	GO:0016310(phosphorylation)	GO:0009536(plastid)	GO:0016301(kinase activity);GO:0016740(transferase activity)
TraesCS1A01G011300	EMS49416.1	hypothetical protein TRIUR3_08601 [Triticum urartu]	GO:0009699(phenylpropanoid biosynthetic process)	*	GO:0030246(carbohydrate binding);GO:0042349(guiding stereospecific synthesis activity)
TraesCS1A01G011400	XP_010231873.1	PREDICTED: uncharacterized protein LOC100831231 isoform X2 [Brachypodium distachyon]	*	GO:0016020(membrane);GO:0016021(integral component of membrane)	*
TraesCS1A01G011500	EMT31212.1	hypothetical protein F775_26572 [Aegilops tauschii]	GO:0070131(positive regulation of mitochondrial translation);GO:0033617(mitochondrial respiratory chain complex IV assembly)	GO:0005739(mitochondrion);GO:0016021(integral component of membrane);GO:0016020(membrane);GO:0031305(integral component of mitochondrial inner membrane)	*
TraesCS1A01G011600	EMT31212.1	hypothetical protein F775_26572 [Aegilops tauschii]	GO:0070131(positive regulation of mitochondrial translation);GO:0033617(mitochondrial respiratory chain complex IV assembly)	GO:0005739(mitochondrion);GO:0016021(integral component of membrane);GO:0016020(membrane);GO:0031305(integral component of mitochondrial inner membrane)	*
TraesCS1A01G011700	EMS62870.1	60S ribosomal protein L2, mitochondrial [Triticum urartu]	GO:0043161(proteasome-mediated ubiquitin-dependent protein catabolic process)	GO:0016021(integral component of membrane);GO:0016020(membrane)	GO:0008270(zinc ion binding);GO:0046872(metal ion binding);GO:0061630(ubiquitin protein ligase activity)
TraesCS1A01G011800	BAJ88773.1	predicted protein [Hordeum vulgare subsp. vulgare]	*	GO:0016020(membrane);GO:0016021(integral component of membrane)	*
TraesCS1A01G011900	EMT31214.1	Wall-associated receptor kinase 3 [Aegilops tauschii]	GO:0006468(protein phosphorylation);GO:0007166(cell surface receptor signaling pathway);GO:0016310(phosphorylation)	GO:0016020(membrane);GO:0016021(integral component of membrane);GO:0005886(plasma membrane)	GO:0004672(protein kinase activity);GO:0005524(ATP binding);GO:0004674(protein serine/threonine kinase activity);GO:0005509(calcium ion binding);GO:0030247(polysaccharide binding);GO:0004713(protein tyrosine kinase activity);GO:0016301(kinase activity);GO:0000166(nucleotide binding)
TraesCS1A01G012000	EMS45271.1	Wall-associated receptor kinase 2 [Triticum urartu]	GO:0006468(protein phosphorylation);GO:0007166(cell surface receptor signaling pathway);GO:0016310(phosphorylation)	GO:0016020(membrane);GO:0016021(integral component of membrane);GO:0005886(plasma membrane)	GO:0004672(protein kinase activity);GO:0005524(ATP binding);GO:0004674(protein serine/threonine kinase activity);GO:0005509(calcium ion binding);GO:0030247(polysaccharide binding);GO:0004713(protein tyrosine kinase activity);GO:0016301(kinase activity);GO:0000166(nucleotide binding)
TraesCS1A01G012100	EMS45272.1	Wall-associated receptor kinase-like 9 [Triticum urartu]	GO:0006468(protein phosphorylation);GO:0007166(cell surface receptor signaling pathway);GO:0016310(phosphorylation)	GO:0016020(membrane);GO:0016021(integral component of membrane);GO:0005886(plasma membrane)	GO:0004672(protein kinase activity);GO:0005524(ATP binding);GO:0004674(protein serine/threonine kinase activity);GO:0005509(calcium ion binding);GO:0030247(polysaccharide binding);GO:0004713(protein tyrosine kinase activity);GO:0016301(kinase activity)
TraesCS1A01G012200	XP_010237431.1	PREDICTED: uncharacterized protein LOC100829235 isoform X5 [Brachypodium distachyon]	GO:0006468(protein phosphorylation);GO:0016310(phosphorylation);GO:0006952(defense response)	GO:0005886(plasma membrane);GO:0009506(plasmodesma)	GO:0004672(protein kinase activity);GO:0004674(protein serine/threonine kinase activity);GO:0005524(ATP binding);GO:0000166(nucleotide binding);GO:0016301(kinase activity)
TraesCS1A01G012300	BAK01499.1	predicted protein [Hordeum vulgare subsp. vulgare]	GO:0016310(phosphorylation);GO:0006566(threonine metabolic process)	*	GO:0005524(ATP binding);GO:0016301(kinase activity);GO:0016740(transferase activity);GO:0004413(homoserine kinase activity);GO:0000166(nucleotide binding)
TraesCS1A01G012400	EMT22730.1	hypothetical protein F775_13800 [Aegilops tauschii]	GO:0031146(SCF-dependent proteasomal ubiquitin-dependent protein catabolic process)	GO:0019005(SCF ubiquitin ligase complex)	GO:0004842(ubiquitin-protein transferase activity)
TraesCS1A01G012500	BAK03364.1	predicted protein [Hordeum vulgare subsp. vulgare]	GO:0016192(vesicle-mediated transport);GO:0006886(intracellular protein transport)	*	*
TraesCS1A01G012600	EMS66324.1	Polygalacturonase inhibitor [Triticum urartu]	*	*	*
TraesCS1A01G012700	EMS66325.1	hypothetical protein TRIUR3_01891 [Triticum urartu]	GO:0008152(metabolic process);GO:0006468(protein phosphorylation);GO:0009062(fatty acid catabolic process)	GO:0005777(peroxisome)	GO:0003824(catalytic activity);GO:0004672(protein kinase activity);GO:0004674(protein serine/threonine kinase activity);GO:0005524(ATP binding);GO:0000166(nucleotide binding);GO:0004165(dodecenoyl-CoA delta-isomerase activity);GO:0016853(isomerase activity)
TraesCS1A01G012800	XP_006662902.2	PREDICTED: uncharacterized protein LOC102703528 [Oryza brachyantha]	GO:0008152(metabolic process);GO:0006468(protein phosphorylation)	*	GO:0003824(catalytic activity);GO:0004672(protein kinase activity);GO:0004674(protein serine/threonine kinase activity);GO:0005524(ATP binding);GO:0000166(nucleotide binding)
TraesCS1A01G012900	EMS66326.1	Fatty acid oxidation complex subunit alpha [Triticum urartu]	GO:0008152(metabolic process);GO:0006468(protein phosphorylation);GO:0048767(root hair elongation);GO:0080024(indolebutyric acid metabolic process);GO:0009062(fatty acid catabolic process);GO:0080026(response to indolebutyric acid);GO:0006635(fatty acid beta-oxidation);GO:0006629(lipid metabolic process);GO:0006631(fatty acid metabolic process)	GO:0005777(peroxisome);GO:0005737(cytoplasm)	GO:0003824(catalytic activity);GO:0004672(protein kinase activity);GO:0004674(protein serine/threonine kinase activity);GO:0005524(ATP binding);GO:0000166(nucleotide binding);GO:0004165(dodecenoyl-CoA delta-isomerase activity);GO:0016853(isomerase activity)
TraesCS1A01G013000	EMS66328.1	Disease resistance protein RPM1 [Triticum urartu]	*	*	GO:0043531(ADP binding)
TraesCS1A01G013100	EMT31207.1	Agamous-like MADS-box protein AGL61 [Aegilops tauschii]	GO:0006351(transcription, DNA-templated);GO:0006355(regulation of transcription, DNA-templated)	GO:0005634(nucleus)	GO:0003677(DNA binding);GO:0046983(protein dimerization activity)
TraesCS1A01G013200	EMT31205.1	hypothetical protein F775_05527 [Aegilops tauschii]	GO:0007165(signal transduction)	GO:0016020(membrane);GO:0016021(integral component of membrane);GO:0009536(plastid)	*
TraesCS1A01G013300	EMS56700.1	hypothetical protein TRIUR3_14699 [Triticum urartu]	*	*	*
TraesCS1A01G013400	EMS56701.1	hypothetical protein TRIUR3_14700 [Triticum urartu]	*	*	*
TraesCS1A01G013500	EMS56702.1	hypothetical protein TRIUR3_14701 [Triticum urartu]	*	*	*
TraesCS1A01G013600	BAC10287.1	defensin [Triticum aestivum]	GO:0031640(killing of cells of other organism);GO:0006952(defense response);GO:0050832(defense response to fungus)	*	*
TraesCS1A01G013700	BAJ97574.1	predicted protein [Hordeum vulgare subsp. vulgare]	GO:0016567(protein ubiquitination);GO:0009737(response to abscisic acid);GO:0009266(response to temperature stimulus)	*	GO:0051087(chaperone binding);GO:0004842(ubiquitin-protein transferase activity)
TraesCS1A01G013800	BAJ97419.1	predicted protein [Hordeum vulgare subsp. vulgare]	GO:0009058(biosynthetic process);GO:0032259(methylation);GO:0001887(selenium compound metabolic process);GO:0046500(S-adenosylmethionine metabolic process)	GO:0005829(cytosol);GO:0005737(cytoplasm)	GO:0008168(methyltransferase activity);GO:0003824(catalytic activity);GO:0030170(pyridoxal phosphate binding);GO:0016740(transferase activity);GO:0008757(S-adenosylmethionine-dependent methyltransferase activity);GO:0030732(methionine S-methyltransferase activity)
TraesCS1A01G013900	EMS52099.1	Glutathione S-transferase 1 [Triticum urartu]	GO:0006749(glutathione metabolic process)	GO:0005737(cytoplasm)	GO:0016740(transferase activity);GO:0004364(glutathione transferase activity)
TraesCS1A01G014000	AIA66999.1	defensin [Triticum aestivum]	GO:0031640(killing of cells of other organism);GO:0006952(defense response);GO:0050832(defense response to fungus)	GO:0005576(extracellular region)	*
TraesCS1A01G014100	EMS52097.1	Defensin Tk-AMP-D1 [Triticum urartu]	GO:0031640(killing of cells of other organism);GO:0006952(defense response);GO:0050832(defense response to fungus)	*	*
TraesCS1A01G014200	EMT22730.1	hypothetical protein F775_13800 [Aegilops tauschii]	GO:0031146(SCF-dependent proteasomal ubiquitin-dependent protein catabolic process)	GO:0019005(SCF ubiquitin ligase complex)	GO:0004842(ubiquitin-protein transferase activity)
TraesCS1A01G014300	EMT16292.1	hypothetical protein F775_12047 [Aegilops tauschii]	*	GO:0005886(plasma membrane);GO:0016020(membrane);GO:0016021(integral component of membrane);GO:0009507(chloroplast);GO:0009506(plasmodesma)	GO:0005509(calcium ion binding);GO:0005544(calcium-dependent phospholipid binding);GO:0016740(transferase activity);GO:0016757(transferase activity, transferring glycosyl groups)
TraesCS1A01G014400	EMT04352.1	Putative serine/threonine-protein kinase receptor [Aegilops tauschii]	GO:0016310(phosphorylation);GO:0048544(recognition of pollen);GO:0006468(protein phosphorylation)	GO:0016021(integral component of membrane);GO:0016020(membrane);GO:0005886(plasma membrane)	GO:0004672(protein kinase activity);GO:0005524(ATP binding);GO:0004674(protein serine/threonine kinase activity);GO:0016301(kinase activity);GO:0016740(transferase activity);GO:0000166(nucleotide binding)
TraesCS1A01G014500	EMT25859.1	Putative serine/threonine-protein kinase receptor [Aegilops tauschii]	GO:0016310(phosphorylation);GO:0048544(recognition of pollen);GO:0006468(protein phosphorylation)	GO:0016021(integral component of membrane);GO:0016020(membrane);GO:0005886(plasma membrane)	GO:0004672(protein kinase activity);GO:0005524(ATP binding);GO:0004674(protein serine/threonine kinase activity);GO:0016301(kinase activity);GO:0016740(transferase activity);GO:0000166(nucleotide binding)
TraesCS1A01G014600	XP_010237819.1	PREDICTED: zinc finger BED domain-containing protein RICESLEEPER 2-like [Brachypodium distachyon]	*	*	GO:0003677(DNA binding);GO:0046983(protein dimerization activity);GO:0003676(nucleic acid binding)
TraesCS1A01G014700	EMT29941.1	hypothetical protein F775_42261 [Aegilops tauschii]	*	*	*
TraesCS1A01G014800	AIA66987.1	defensin [Triticum aestivum]	GO:0031640(killing of cells of other organism);GO:0006952(defense response);GO:0050832(defense response to fungus)	*	*
TraesCS1A01G014900	EMT04353.1	Putative serine/threonine-protein kinase receptor [Aegilops tauschii]	GO:0016310(phosphorylation);GO:0048544(recognition of pollen);GO:0006468(protein phosphorylation)	GO:0016021(integral component of membrane);GO:0016020(membrane);GO:0005886(plasma membrane)	GO:0004672(protein kinase activity);GO:0005524(ATP binding);GO:0004674(protein serine/threonine kinase activity);GO:0016301(kinase activity);GO:0016740(transferase activity);GO:0000166(nucleotide binding)
TraesCS1A01G015000	EMT04352.1	Putative serine/threonine-protein kinase receptor [Aegilops tauschii]	GO:0016310(phosphorylation);GO:0048544(recognition of pollen);GO:0006468(protein phosphorylation)	GO:0016021(integral component of membrane);GO:0016020(membrane);GO:0005886(plasma membrane)	GO:0004672(protein kinase activity);GO:0005524(ATP binding);GO:0004674(protein serine/threonine kinase activity);GO:0016301(kinase activity);GO:0016740(transferase activity);GO:0000166(nucleotide binding)
TraesCS1A01G015100	XP_003569127.1	PREDICTED: protein EMBRYO SAC DEVELOPMENT ARREST 3, chloroplastic [Brachypodium distachyon]	*	GO:0009507(chloroplast)	GO:0031072(heat shock protein binding);GO:0051082(unfolded protein binding)
TraesCS1A01G015200	BAJ97405.1	predicted protein [Hordeum vulgare subsp. vulgare]	GO:0009793(embryo development ending in seed dormancy)	GO:0009507(chloroplast)	GO:0004806(triglyceride lipase activity);GO:0016787(hydrolase activity)
TraesCS1A01G015300	BAJ91818.1	predicted protein [Hordeum vulgare subsp. vulgare]	GO:0007264(small GTPase mediated signal transduction);GO:0006888(ER to Golgi vesicle-mediated transport)	GO:0005789(endoplasmic reticulum membrane);GO:0000139(Golgi membrane);GO:0032588(trans-Golgi network membrane);GO:0005886(plasma membrane)	GO:0005525(GTP binding);GO:0030742(GTP-dependent protein binding);GO:0080115(myosin XI tail binding);GO:0016787(hydrolase activity)
TraesCS1A01G015400	EMS50200.1	Ras-related protein RABA2a [Triticum urartu]	GO:0000911(cytokinesis by cell plate formation);GO:0007264(small GTPase mediated signal transduction);GO:0015031(protein transport);GO:0006810(transport)	GO:0005886(plasma membrane);GO:0005768(endosome);GO:0005829(cytosol);GO:0009504(cell plate);GO:0010008(endosome membrane);GO:0016020(membrane);GO:0005794(Golgi apparatus)	GO:0005525(GTP binding);GO:0000166(nucleotide binding)
TraesCS1A01G015500	AGN53429.1	12-oxophytodienoic acid reductase 1-A1a [Triticum aestivum]	GO:0009695(jasmonic acid biosynthetic process);GO:0031408(oxylipin biosynthetic process);GO:0055114(oxidation-reduction process);GO:0006952(defense response)	GO:0005622(intracellular)	GO:0003824(catalytic activity);GO:0016629(12-oxophytodienoate reductase activity);GO:0010181(FMN binding);GO:0003959(NADPH dehydrogenase activity);GO:0016491(oxidoreductase activity)
TraesCS1A01G015600	AGN53435.1	12-oxophytodienoic acid reductase 1-A4du [Triticum turgidum subsp. durum]	GO:0009695(jasmonic acid biosynthetic process);GO:0031408(oxylipin biosynthetic process);GO:0055114(oxidation-reduction process);GO:0006952(defense response)	GO:0005622(intracellular)	GO:0003824(catalytic activity);GO:0016629(12-oxophytodienoate reductase activity);GO:0010181(FMN binding);GO:0003959(NADPH dehydrogenase activity);GO:0016491(oxidoreductase activity)
TraesCS1A01G015700	AGN53432.1	12-oxophytodienoic acid reductase 1-A2a [Triticum aestivum]	GO:0009695(jasmonic acid biosynthetic process);GO:0031408(oxylipin biosynthetic process);GO:0055114(oxidation-reduction process);GO:0006952(defense response);GO:0006629(lipid metabolic process);GO:0006633(fatty acid biosynthetic process);GO:0006631(fatty acid metabolic process)	GO:0005622(intracellular);GO:0005739(mitochondrion)	GO:0003824(catalytic activity);GO:0016629(12-oxophytodienoate reductase activity);GO:0010181(FMN binding);GO:0003959(NADPH dehydrogenase activity);GO:0016491(oxidoreductase activity)
TraesCS1A01G015800	AFA51066.1	12-oxophytodienoic acid reductase [Hordeum vulgare]	GO:0009695(jasmonic acid biosynthetic process);GO:0031408(oxylipin biosynthetic process);GO:0055114(oxidation-reduction process);GO:0006952(defense response);GO:0006629(lipid metabolic process);GO:0006633(fatty acid biosynthetic process);GO:0006631(fatty acid metabolic process)	GO:0005622(intracellular);GO:0005739(mitochondrion)	GO:0003824(catalytic activity);GO:0016629(12-oxophytodienoate reductase activity);GO:0010181(FMN binding);GO:0003959(NADPH dehydrogenase activity);GO:0016491(oxidoreductase activity)
TraesCS1A01G015900	AGN53445.1	stress-induced receptor-like kinase A1du [Triticum turgidum subsp. durum]	GO:0016310(phosphorylation);GO:0048544(recognition of pollen);GO:0006468(protein phosphorylation)	GO:0016021(integral component of membrane);GO:0016020(membrane);GO:0005886(plasma membrane)	GO:0004672(protein kinase activity);GO:0005524(ATP binding);GO:0004674(protein serine/threonine kinase activity);GO:0016301(kinase activity);GO:0016740(transferase activity);GO:0000166(nucleotide binding)
TraesCS1A01G016000	EMT27635.1	Putative serine/threonine-protein kinase receptor [Aegilops tauschii]	GO:0016310(phosphorylation);GO:0048544(recognition of pollen);GO:0006468(protein phosphorylation)	GO:0016021(integral component of membrane);GO:0016020(membrane);GO:0005886(plasma membrane)	GO:0004672(protein kinase activity);GO:0005524(ATP binding);GO:0004674(protein serine/threonine kinase activity);GO:0016301(kinase activity);GO:0016740(transferase activity);GO:0000166(nucleotide binding)
TraesCS1A01G016100	EMT27635.1	Putative serine/threonine-protein kinase receptor [Aegilops tauschii]	GO:0016310(phosphorylation);GO:0048544(recognition of pollen);GO:0006468(protein phosphorylation)	GO:0016021(integral component of membrane);GO:0016020(membrane);GO:0005886(plasma membrane)	GO:0004672(protein kinase activity);GO:0005524(ATP binding);GO:0004674(protein serine/threonine kinase activity);GO:0016301(kinase activity);GO:0016740(transferase activity);GO:0000166(nucleotide binding)
TraesCS1A01G016200	EMT08876.1	Disease resistance protein RPM1 [Aegilops tauschii]	*	*	GO:0043531(ADP binding)
TraesCS1A01G016300	EMT08878.1	Wall-associated receptor kinase 2 [Aegilops tauschii]	GO:0006468(protein phosphorylation);GO:0007166(cell surface receptor signaling pathway);GO:0016310(phosphorylation)	GO:0016021(integral component of membrane);GO:0016020(membrane);GO:0005886(plasma membrane)	GO:0004672(protein kinase activity);GO:0005524(ATP binding);GO:0004674(protein serine/threonine kinase activity);GO:0005509(calcium ion binding);GO:0000166(nucleotide binding);GO:0030247(polysaccharide binding);GO:0016301(kinase activity)
TraesCS1A01G016400	EMT28237.1	Disease resistance protein RPM1 [Aegilops tauschii]	*	*	GO:0043531(ADP binding)
TraesCS1A01G016500	EMT17903.1	hypothetical protein F775_17471 [Aegilops tauschii]	*	*	*
TraesCS1A01G016600	EMT28236.1	Wall-associated receptor kinase 2 [Aegilops tauschii]	GO:0007166(cell surface receptor signaling pathway);GO:0006468(protein phosphorylation);GO:0016310(phosphorylation)	GO:0005886(plasma membrane);GO:0016021(integral component of membrane);GO:0016020(membrane)	GO:0004672(protein kinase activity);GO:0005524(ATP binding);GO:0004674(protein serine/threonine kinase activity);GO:0005509(calcium ion binding);GO:0000166(nucleotide binding);GO:0030247(polysaccharide binding);GO:0016301(kinase activity)
TraesCS1A01G016700	EMT00656.1	Wall-associated receptor kinase 2 [Aegilops tauschii]	GO:0006468(protein phosphorylation)	GO:0016020(membrane);GO:0016021(integral component of membrane)	GO:0004672(protein kinase activity);GO:0004674(protein serine/threonine kinase activity);GO:0005509(calcium ion binding);GO:0005524(ATP binding);GO:0030247(polysaccharide binding);GO:0000166(nucleotide binding)
TraesCS1A01G016800	EMT08874.1	hypothetical protein F775_30884 [Aegilops tauschii]	GO:0009407(toxin catabolic process);GO:0006749(glutathione metabolic process)	GO:0005737(cytoplasm)	GO:0004364(glutathione transferase activity);GO:0016740(transferase activity)
TraesCS1A01G016900	BAJ98004.1	predicted protein [Hordeum vulgare subsp. vulgare]	GO:0016024(CDP-diacylglycerol biosynthetic process);GO:0006655(phosphatidylglycerol biosynthetic process)	GO:0016021(integral component of membrane);GO:0016020(membrane);GO:0005789(endoplasmic reticulum membrane)	GO:0016740(transferase activity);GO:0004605(phosphatidate cytidylyltransferase activity);GO:0016779(nucleotidyltransferase activity);GO:0016772(transferase activity, transferring phosphorus-containing groups)
TraesCS1A01G017000	EMS62795.1	RNA-binding protein with serine-rich domain 1-A [Triticum urartu]	*	GO:0009536(plastid)	GO:0003676(nucleic acid binding);GO:0000166(nucleotide binding)
TraesCS1A01G017100	EMS62794.1	hypothetical protein TRIUR3_08119 [Triticum urartu]	*	*	GO:0043531(ADP binding)
TraesCS1A01G017200	EMT14318.1	Putative receptor protein kinase ZmPK1 [Aegilops tauschii]	GO:0016310(phosphorylation);GO:0006468(protein phosphorylation);GO:0048544(recognition of pollen)	GO:0005886(plasma membrane);GO:0016020(membrane);GO:0016021(integral component of membrane)	GO:0004672(protein kinase activity);GO:0004674(protein serine/threonine kinase activity);GO:0016301(kinase activity);GO:0016740(transferase activity);GO:0005524(ATP binding);GO:0000166(nucleotide binding)
TraesCS1A01G017300	EMS62793.1	putative glutathione S-transferase GSTU6 [Triticum urartu]	GO:0009407(toxin catabolic process);GO:0006749(glutathione metabolic process)	GO:0005737(cytoplasm)	GO:0004364(glutathione transferase activity);GO:0016740(transferase activity)
TraesCS1A01G017400	EMS62793.1	putative glutathione S-transferase GSTU6 [Triticum urartu]	GO:0009407(toxin catabolic process);GO:0006749(glutathione metabolic process)	GO:0005737(cytoplasm)	GO:0004364(glutathione transferase activity);GO:0016740(transferase activity)
TraesCS1A01G017500	EMT14321.1	hypothetical protein F775_17536 [Aegilops tauschii]	*	GO:0016021(integral component of membrane);GO:0016020(membrane)	*
TraesCS1A01G017600	BAK00004.1	predicted protein [Hordeum vulgare subsp. vulgare]	*	GO:0016021(integral component of membrane);GO:0016020(membrane)	*
TraesCS1A01G017700	EMT28236.1	Wall-associated receptor kinase 2 [Aegilops tauschii]	GO:0006468(protein phosphorylation);GO:0007166(cell surface receptor signaling pathway);GO:0016310(phosphorylation)	GO:0016021(integral component of membrane);GO:0016020(membrane);GO:0005886(plasma membrane)	GO:0004672(protein kinase activity);GO:0005524(ATP binding);GO:0004674(protein serine/threonine kinase activity);GO:0005509(calcium ion binding);GO:0000166(nucleotide binding);GO:0030247(polysaccharide binding);GO:0016301(kinase activity)
TraesCS1A01G017800	BAJ94404.1	predicted protein [Hordeum vulgare subsp. vulgare]	*	*	GO:0043531(ADP binding)
TraesCS1A01G017900	AAD44031.1	receptor-like kinase, partial [Hordeum vulgare subsp. vulgare]	GO:0006468(protein phosphorylation);GO:0016310(phosphorylation)	GO:0016020(membrane);GO:0016021(integral component of membrane)	GO:0004672(protein kinase activity);GO:0004674(protein serine/threonine kinase activity);GO:0005524(ATP binding);GO:0000166(nucleotide binding);GO:0016301(kinase activity);GO:0030247(polysaccharide binding)
TraesCS1A01G018000	ABB84340.1	resistance-related receptor-like kinase [Triticum aestivum]	GO:0006468(protein phosphorylation);GO:0016310(phosphorylation)	GO:0016020(membrane);GO:0016021(integral component of membrane)	GO:0004672(protein kinase activity);GO:0004674(protein serine/threonine kinase activity);GO:0005524(ATP binding);GO:0000166(nucleotide binding);GO:0016301(kinase activity);GO:0004713(protein tyrosine kinase activity);GO:0016740(transferase activity)
TraesCS1A01G018100	EMT27635.1	Putative serine/threonine-protein kinase receptor [Aegilops tauschii]	GO:0016310(phosphorylation);GO:0048544(recognition of pollen);GO:0006468(protein phosphorylation)	GO:0016021(integral component of membrane);GO:0016020(membrane);GO:0005886(plasma membrane)	GO:0004672(protein kinase activity);GO:0005524(ATP binding);GO:0004674(protein serine/threonine kinase activity);GO:0016301(kinase activity);GO:0016740(transferase activity);GO:0000166(nucleotide binding)
TraesCS1A01G018200	EMS64440.1	hypothetical protein TRIUR3_27624 [Triticum urartu]	*	*	*
TraesCS1A01G018300	EMT08873.1	hypothetical protein F775_30883 [Aegilops tauschii]	GO:0009699(phenylpropanoid biosynthetic process)	*	GO:0042349(guiding stereospecific synthesis activity)
TraesCS1A01G018400	AAK20736.1	LRR19 [Triticum aestivum]	*	*	GO:0043531(ADP binding)
TraesCS1A01G018500	EMT11930.1	Putative receptor-like protein kinase [Aegilops tauschii]	GO:0006468(protein phosphorylation);GO:0016310(phosphorylation)	GO:0016020(membrane);GO:0016021(integral component of membrane)	GO:0004672(protein kinase activity);GO:0004674(protein serine/threonine kinase activity);GO:0005524(ATP binding);GO:0000166(nucleotide binding);GO:0016301(kinase activity);GO:0004713(protein tyrosine kinase activity);GO:0030247(polysaccharide binding)
TraesCS1A01G018600	P93604.1	RecName: Full=Rust resistance kinase Lr10; AltName: Full=Probable receptor-like serine/threonine-protein kinase LRK10; Flags: Precursor	GO:0006468(protein phosphorylation);GO:0016310(phosphorylation)	GO:0016020(membrane);GO:0016021(integral component of membrane)	GO:0004672(protein kinase activity);GO:0004674(protein serine/threonine kinase activity);GO:0005524(ATP binding);GO:0000166(nucleotide binding);GO:0016301(kinase activity);GO:0004713(protein tyrosine kinase activity);GO:0016740(transferase activity)
TraesCS1A01G018700	EMT11932.1	hypothetical protein F775_17406 [Aegilops tauschii]	GO:0071554(cell wall organization or biogenesis)	GO:0005794(Golgi apparatus);GO:0016020(membrane);GO:0016021(integral component of membrane)	GO:0016413(O-acetyltransferase activity)
TraesCS1A01G018800	EMS52263.1	hypothetical protein TRIUR3_01524 [Triticum urartu]	*	GO:0016020(membrane);GO:0016021(integral component of membrane)	*
TraesCS1A01G018900	EMT11934.1	Putative zinc finger protein [Aegilops tauschii]	*	*	GO:0003676(nucleic acid binding);GO:0046872(metal ion binding);GO:0043565(sequence-specific DNA binding)
TraesCS1A01G019000	XP_003569121.1	PREDICTED: V-type proton ATPase 16 kDa proteolipid subunit [Brachypodium distachyon]	GO:0006810(transport);GO:0015991(ATP hydrolysis coupled proton transport);GO:0015992(proton transport);GO:0007035(vacuolar acidification);GO:0006811(ion transport)	GO:0016020(membrane);GO:0033177(proton-transporting two-sector ATPase complex, proton-transporting domain);GO:0016021(integral component of membrane);GO:0033179(proton-transporting V-type ATPase, V0 domain);GO:0005773(vacuole);GO:0000220(vacuolar proton-transporting V-type ATPase, V0 domain);GO:0005774(vacuolar membrane);GO:0009507(chloroplast)	GO:0015078(hydrogen ion transmembrane transporter activity);GO:0046961(proton-transporting ATPase activity, rotational mechanism);GO:0016887(ATPase activity)
TraesCS1A01G019100	CDM82065.1	unnamed protein product [Triticum aestivum]	*	*	*
TraesCS1A01G019200	EMS52264.1	Nuclear inhibitor of protein phosphatase 1 [Triticum urartu]	*	*	*
TraesCS1A01G019300	CDM80608.1	unnamed protein product [Triticum aestivum]	*	*	*
TraesCS1A01G019400	BAK04683.1	predicted protein [Hordeum vulgare subsp. vulgare]	GO:0031146(SCF-dependent proteasomal ubiquitin-dependent protein catabolic process)	GO:0019005(SCF ubiquitin ligase complex)	GO:0004842(ubiquitin-protein transferase activity)
TraesCS1A01G019500	EMT15997.1	Anthocyanidin 3-O-glucosyltransferase [Aegilops tauschii]	GO:0008152(metabolic process);GO:0052696(flavonoid glucuronidation);GO:0009813(flavonoid biosynthetic process);GO:0009718(anthocyanin-containing compound biosynthetic process)	GO:0043231(intracellular membrane-bounded organelle)	GO:0016740(transferase activity);GO:0016757(transferase activity, transferring glycosyl groups);GO:0016758(transferase activity, transferring hexosyl groups);GO:0080044(quercetin 7-O-glucosyltransferase activity);GO:0080043(quercetin 3-O-glucosyltransferase activity);GO:0047213(anthocyanidin 3-O-glucosyltransferase activity)
TraesCS1A01G019600	BAK02928.1	predicted protein [Hordeum vulgare subsp. vulgare]	GO:0008152(metabolic process);GO:0052696(flavonoid glucuronidation);GO:0009813(flavonoid biosynthetic process);GO:0009718(anthocyanin-containing compound biosynthetic process)	GO:0043231(intracellular membrane-bounded organelle)	GO:0016740(transferase activity);GO:0016757(transferase activity, transferring glycosyl groups);GO:0016758(transferase activity, transferring hexosyl groups);GO:0080044(quercetin 7-O-glucosyltransferase activity);GO:0080043(quercetin 3-O-glucosyltransferase activity);GO:0047213(anthocyanidin 3-O-glucosyltransferase activity)
TraesCS1A01G019700	EMT16000.1	Auxin-induced protein 5NG4 [Aegilops tauschii]	GO:0006810(transport)	GO:0016021(integral component of membrane);GO:0016020(membrane);GO:0005886(plasma membrane)	GO:0022857(transmembrane transporter activity)
TraesCS1A01G019800	EMT16000.1	Auxin-induced protein 5NG4 [Aegilops tauschii]	GO:0006810(transport)	GO:0016021(integral component of membrane);GO:0016020(membrane);GO:0005886(plasma membrane)	GO:0022857(transmembrane transporter activity)
TraesCS1A01G019900	CDM81337.1	unnamed protein product [Triticum aestivum]	GO:0055114(oxidation-reduction process);GO:0009809(lignin biosynthetic process);GO:0022900(electron transport chain)	GO:0016020(membrane);GO:0016021(integral component of membrane)	GO:0004497(monooxygenase activity);GO:0016705(oxidoreductase activity, acting on paired donors, with incorporation or reduction of molecular oxygen);GO:0020037(heme binding);GO:0046872(metal ion binding);GO:0005506(iron ion binding);GO:0016491(oxidoreductase activity);GO:0016709(oxidoreductase activity, acting on paired donors, with incorporation or reduction of molecular oxygen, NAD(P)H as one d…
TraesCS1A01G020000	BAJ91405.1	predicted protein [Hordeum vulgare subsp. vulgare]	*	*	*
TraesCS1A01G020100	EMT13145.1	hypothetical protein F775_06233 [Aegilops tauschii]	GO:0006952(defense response)	*	*
TraesCS1A01G020200	AAW78917.1	nodulin-like protein [Triticum aestivum]	GO:0006810(transport)	GO:0016021(integral component of membrane);GO:0016020(membrane);GO:0005886(plasma membrane)	GO:0022857(transmembrane transporter activity)
TraesCS1A01G020300	EMS61170.1	hypothetical protein TRIUR3_04358 [Triticum urartu]	*	*	GO:0046872(metal ion binding)
TraesCS1A01G020400	EMS61171.1	putative E3 ubiquitin-protein ligase HERC2 [Triticum urartu]	*	*	GO:0046872(metal ion binding)
TraesCS1A01G020500	XP_014754925.1	PREDICTED: actin-97 [Brachypodium distachyon]	GO:0048364(root development);GO:0048767(root hair elongation);GO:0051301(cell division);GO:0009416(response to light stimulus);GO:0009611(response to wounding);GO:0009733(response to auxin);GO:0010053(root epidermal cell differentiation);GO:0009845(seed germination);GO:0007010(cytoskeleton organization)	GO:0005737(cytoplasm);GO:0005730(nucleolus);GO:0005739(mitochondrion);GO:0005886(plasma membrane);GO:0005856(cytoskeleton);GO:0005829(cytosol);GO:0009941(chloroplast envelope);GO:0005618(cell wall);GO:0009570(chloroplast stroma);GO:0009506(plasmodesma)	GO:0005524(ATP binding);GO:0000166(nucleotide binding);GO:0005515(protein binding);GO:0005200(structural constituent of cytoskeleton)
TraesCS1A01G020600	EMS61173.1	Chaperone protein DnaJ [Triticum urartu]	*	GO:0009507(chloroplast)	*
TraesCS1A01G020700	EMS61174.1	Phosphatidylinositide phosphatase SAC1 [Triticum urartu]	*	GO:0016020(membrane);GO:0016021(integral component of membrane)	GO:0042578(phosphoric ester hydrolase activity);GO:0052866(phosphatidylinositol phosphate phosphatase activity)
TraesCS1A01G020800	EMT15592.1	Cytochrome P450 71D7 [Aegilops tauschii]	GO:0055114(oxidation-reduction process);GO:0044550(secondary metabolite biosynthetic process);GO:0022900(electron transport chain)	GO:0016020(membrane);GO:0016021(integral component of membrane)	GO:0004497(monooxygenase activity);GO:0016705(oxidoreductase activity, acting on paired donors, with incorporation or reduction of molecular oxygen);GO:0020037(heme binding);GO:0046872(metal ion binding);GO:0005506(iron ion binding);GO:0016491(oxidoreductase activity);GO:0016709(oxidoreductase activity, acting on paired donors, with incorporation or reduction of molecular oxygen, NAD(P)H as one d…
TraesCS1A01G020900	EMS49717.1	hypothetical protein TRIUR3_15018 [Triticum urartu]	*	*	*
TraesCS1A01G021000	EMS49718.1	Bowman-Birk type trypsin inhibitor [Triticum urartu]	GO:0010466(negative regulation of peptidase activity);GO:0006508(proteolysis)	GO:0005576(extracellular region)	GO:0004867(serine-type endopeptidase inhibitor activity);GO:0030414(peptidase inhibitor activity);GO:0008233(peptidase activity)
TraesCS1A01G021100	BAJ90774.1	predicted protein [Hordeum vulgare subsp. vulgare]	*	*	GO:0016747(transferase activity, transferring acyl groups other than amino-acyl groups);GO:0016740(transferase activity)
TraesCS1A01G021200	BAK01970.1	predicted protein [Hordeum vulgare subsp. vulgare]	GO:0055085(transmembrane transport);GO:0006820(anion transport)	GO:0005886(plasma membrane);GO:0016020(membrane);GO:0016021(integral component of membrane)	GO:0008381(mechanically-gated ion channel activity)
TraesCS1A01G021300	EMS60659.1	hypothetical protein TRIUR3_05133 [Triticum urartu]	*	*	*
TraesCS1A01G021400	EMS60660.1	Bowman-Birk type trypsin inhibitor [Triticum urartu]	GO:0010466(negative regulation of peptidase activity);GO:0006508(proteolysis)	GO:0005576(extracellular region)	GO:0004867(serine-type endopeptidase inhibitor activity);GO:0030414(peptidase inhibitor activity);GO:0008233(peptidase activity)
TraesCS1A01G021500	EMT18103.1	Myb-related protein P [Aegilops tauschii]	*	*	GO:0003677(DNA binding)
TraesCS1A01G021600	ACJ70085.1	cytochrome P450 [Hordeum vulgare subsp. vulgare]	GO:0010132(dhurrin biosynthetic process);GO:0055114(oxidation-reduction process);GO:0044550(secondary metabolite biosynthetic process)	GO:0016020(membrane);GO:0005789(endoplasmic reticulum membrane);GO:0005783(endoplasmic reticulum);GO:0016021(integral component of membrane)	GO:0004497(monooxygenase activity);GO:0016705(oxidoreductase activity, acting on paired donors, with incorporation or reduction of molecular oxygen);GO:0020037(heme binding);GO:0046872(metal ion binding);GO:0005506(iron ion binding);GO:0016491(oxidoreductase activity);GO:0050370(tyrosine N-monooxygenase activity);GO:0016709(oxidoreductase activity, acting on paired donors, with incorporation or r…
TraesCS1A01G021700	EMS46571.1	Disease resistance protein RPM1 [Triticum urartu]	*	*	GO:0043531(ADP binding)
TraesCS1A01G021800	EMS46571.1	Disease resistance protein RPM1 [Triticum urartu]	*	*	GO:0043531(ADP binding)
TraesCS1A01G021900	EMS66725.1	Aldo-keto reductase family 4 member C10 [Triticum urartu]	GO:0055114(oxidation-reduction process)	*	GO:0016491(oxidoreductase activity)
TraesCS1A01G022000	BAJ97206.1	predicted protein [Hordeum vulgare subsp. vulgare]	GO:0010466(negative regulation of peptidase activity);GO:0006508(proteolysis)	GO:0005576(extracellular region)	GO:0004867(serine-type endopeptidase inhibitor activity);GO:0030414(peptidase inhibitor activity);GO:0008233(peptidase activity)
TraesCS1A01G022100	EMT06351.1	hypothetical protein F775_04567 [Aegilops tauschii]	GO:0009611(response to wounding)	*	GO:0004867(serine-type endopeptidase inhibitor activity)
TraesCS1A01G022200	EMT06350.1	Subtilisin-chymotrypsin inhibitor CI-1C [Aegilops tauschii]	*	*	*
TraesCS1A01G022300	EMT00207.1	hypothetical protein F775_01530 [Aegilops tauschii]	GO:0009611(response to wounding)	*	GO:0004867(serine-type endopeptidase inhibitor activity)
TraesCS1A01G022400	EMT04242.1	hypothetical protein F775_12266 [Aegilops tauschii]	*	GO:0016020(membrane);GO:0016021(integral component of membrane)	GO:0008375(acetylglucosaminyltransferase activity);GO:0016740(transferase activity);GO:0016757(transferase activity, transferring glycosyl groups)
TraesCS1A01G022500	EMS58702.1	hypothetical protein TRIUR3_07427 [Triticum urartu]	*	GO:0009536(plastid)	*
TraesCS1A01G022600	EMS59261.1	Protein transport protein Sec61 subunit gamma [Triticum urartu]	GO:0015031(protein transport);GO:0006605(protein targeting);GO:0006886(intracellular protein transport);GO:0006810(transport)	GO:0016021(integral component of membrane);GO:0016020(membrane);GO:0005789(endoplasmic reticulum membrane);GO:0005783(endoplasmic reticulum)	GO:0015450(P-P-bond-hydrolysis-driven protein transmembrane transporter activity)
TraesCS1A01G022700	EEE54517.1	hypothetical protein OsJ_01661 [Oryza sativa Japonica Group]	*	GO:0016020(membrane);GO:0016021(integral component of membrane)	*
TraesCS1A01G022800	BAK00109.1	predicted protein [Hordeum vulgare subsp. vulgare]	*	GO:0016020(membrane);GO:0016021(integral component of membrane)	*
TraesCS1A01G022900	EMT03376.1	hypothetical protein F775_17848 [Aegilops tauschii]	*	*	*
TraesCS1A01G023000	XP_015640588.1	PREDICTED: uncharacterized protein LOC107281144 [Oryza sativa Japonica Group]	*	GO:0016020(membrane);GO:0016021(integral component of membrane)	*
TraesCS1A01G023100	BAK00109.1	predicted protein [Hordeum vulgare subsp. vulgare]	*	GO:0016020(membrane);GO:0016021(integral component of membrane)	*
TraesCS1A01G023200	BAJ88085.1	predicted protein [Hordeum vulgare subsp. vulgare]	*	*	GO:0016740(transferase activity);GO:0008146(sulfotransferase activity)
TraesCS1A01G023300	EMT09934.1	hypothetical protein F775_12830 [Aegilops tauschii]	*	*	*
TraesCS1A01G023400	EMT09933.1	hypothetical protein F775_01617 [Aegilops tauschii]	*	*	*
TraesCS1A01G023500	EMT09932.1	Putative disease resistance protein [Aegilops tauschii]	*	*	*
TraesCS1A01G023600	EMT09932.1	Putative disease resistance protein [Aegilops tauschii]	*	*	*
TraesCS1A01G023700	EMT00376.1	hypothetical protein F775_43932 [Aegilops tauschii]	*	*	GO:0030246(carbohydrate binding)
TraesCS1A01G023800	BAJ94018.1	predicted protein [Hordeum vulgare subsp. vulgare]	GO:0031338(regulation of vesicle fusion);GO:0090630(activation of GTPase activity);GO:0006886(intracellular protein transport)	GO:0005622(intracellular);GO:0012505(endomembrane system)	GO:0005096(GTPase activator activity);GO:0017137(Rab GTPase binding)
TraesCS1A01G023900	EMS46061.1	hypothetical protein TRIUR3_04039 [Triticum urartu]	*	*	*
TraesCS1A01G024000	EMS46061.1	hypothetical protein TRIUR3_04039 [Triticum urartu]	*	*	*
TraesCS1A01G024100	BAK07511.1	predicted protein [Hordeum vulgare subsp. vulgare]	GO:0008152(metabolic process);GO:0005975(carbohydrate metabolic process)	GO:0005773(vacuole);GO:0005618(cell wall);GO:0005576(extracellular region);GO:0048046(apoplast)	GO:0004553(hydrolase activity, hydrolyzing O-glycosyl compounds);GO:0016798(hydrolase activity, acting on glycosyl bonds);GO:0030246(carbohydrate binding);GO:0004565(beta-galactosidase activity);GO:0016787(hydrolase activity)
TraesCS1A01G024200	EMT04927.1	hypothetical protein F775_32774 [Aegilops tauschii]	*	GO:0016020(membrane);GO:0016021(integral component of membrane)	*
TraesCS1A01G024300	EMS54785.1	hypothetical protein TRIUR3_27210 [Triticum urartu]	*	GO:0016020(membrane);GO:0016021(integral component of membrane);GO:0005739(mitochondrion)	*
TraesCS1A01G024400	EMT29293.1	Putative LRR receptor-like serine/threonine-protein kinase [Aegilops tauschii]	GO:0016310(phosphorylation);GO:0006468(protein phosphorylation)	GO:0016021(integral component of membrane);GO:0016020(membrane)	GO:0004672(protein kinase activity);GO:0005524(ATP binding);GO:0004674(protein serine/threonine kinase activity);GO:0016301(kinase activity);GO:0016740(transferase activity);GO:0000166(nucleotide binding)
TraesCS1A01G024500	EMS63437.1	Transcription initiation factor IIA subunit 2 [Triticum urartu]	GO:0006351(transcription, DNA-templated);GO:0006367(transcription initiation from RNA polymerase II promoter);GO:0006355(regulation of transcription, DNA-templated);GO:0006413(translational initiation);GO:0006952(defense response);GO:0006412(translation)	GO:0005672(transcription factor TFIIA complex);GO:0005634(nucleus)	GO:0003743(translation initiation factor activity)
TraesCS1A01G024600	EMT29291.1	hypothetical protein F775_16233 [Aegilops tauschii]	*	*	*
TraesCS1A01G024700	XP_010233401.2	PREDICTED: uncharacterized protein LOC104583266 isoform X1 [Brachypodium distachyon]	GO:0009451(RNA modification);GO:0006396(RNA processing);GO:0001522(pseudouridine synthesis);GO:1990481(mRNA pseudouridine synthesis);GO:0006400(tRNA modification)	*	GO:0009982(pseudouridine synthase activity);GO:0003723(RNA binding)
TraesCS1A01G024800	KQK19105.1	hypothetical protein BRADI_1g46410 [Brachypodium distachyon]	GO:0009611(response to wounding)	*	GO:0004867(serine-type endopeptidase inhibitor activity)
TraesCS1A01G024900	KQK19105.1	hypothetical protein BRADI_1g46410 [Brachypodium distachyon]	GO:0009611(response to wounding)	*	GO:0004867(serine-type endopeptidase inhibitor activity)
TraesCS1A01G025000	KQK19105.1	hypothetical protein BRADI_1g46410 [Brachypodium distachyon]	GO:0009611(response to wounding)	*	GO:0004867(serine-type endopeptidase inhibitor activity)
TraesCS1A01G025100	EMS46004.1	50S ribosomal protein L22 [Triticum urartu]	GO:0006412(translation)	GO:0005840(ribosome);GO:0015934(large ribosomal subunit);GO:0030529(intracellular ribonucleoprotein complex);GO:0005762(mitochondrial large ribosomal subunit);GO:0005739(mitochondrion)	GO:0003735(structural constituent of ribosome)
TraesCS1A01G025200	BAJ92182.1	predicted protein [Hordeum vulgare subsp. vulgare]	*	GO:0016021(integral component of membrane);GO:0016020(membrane);GO:0005739(mitochondrion)	*
TraesCS1A01G025300	KQK19105.1	hypothetical protein BRADI_1g46410 [Brachypodium distachyon]	GO:0009611(response to wounding)	*	GO:0004867(serine-type endopeptidase inhibitor activity)
TraesCS1A01G025400	EMT32669.1	DEAD-box ATP-dependent RNA helicase 41 [Aegilops tauschii]	GO:0010501(RNA secondary structure unwinding)	*	GO:0005524(ATP binding);GO:0004386(helicase activity);GO:0003676(nucleic acid binding);GO:0016787(hydrolase activity);GO:0004004(ATP-dependent RNA helicase activity);GO:0046872(metal ion binding);GO:0003723(RNA binding);GO:0000166(nucleotide binding)
TraesCS1A01G025500	EMT11058.1	Disease resistance protein RPM1 [Aegilops tauschii]	*	*	GO:0043531(ADP binding)
TraesCS1A01G025600	EMS48158.1	Disease resistance protein RPM1 [Triticum urartu]	*	*	GO:0043531(ADP binding)
TraesCS1A01G025700	EMT11059.1	hypothetical protein F775_08253 [Aegilops tauschii]	*	*	GO:0008270(zinc ion binding);GO:0046872(metal ion binding);GO:0016874(ligase activity)
TraesCS1A01G025800	CDM86215.1	unnamed protein product [Triticum aestivum]	GO:0055114(oxidation-reduction process)	GO:0005737(cytoplasm)	GO:0046872(metal ion binding);GO:0051213(dioxygenase activity);GO:0016491(oxidoreductase activity);GO:0016706(oxidoreductase activity, acting on paired donors, with incorporation or reduction of molecular oxygen, 2-oxoglutarate as one donor, and incorporation of one atom each of oxygen into both donors)
TraesCS1A01G025900	EMS48161.1	putative serine/threonine-protein kinase WNK2 [Triticum urartu]	GO:0006468(protein phosphorylation);GO:0016310(phosphorylation);GO:0035556(intracellular signal transduction)	GO:0005829(cytosol)	GO:0004672(protein kinase activity);GO:0005524(ATP binding);GO:0004674(protein serine/threonine kinase activity);GO:0016301(kinase activity);GO:0016740(transferase activity);GO:0000166(nucleotide binding)
TraesCS1A01G026000	OEL18469.1	hypothetical protein BAE44_0020513 [Dichanthelium oligosanthes]	*	GO:0016021(integral component of membrane);GO:0016020(membrane)	*
TraesCS1A01G026100	EMT11061.1	hypothetical protein F775_22642 [Aegilops tauschii]	*	GO:0016020(membrane)	*
TraesCS1A01G026200	EMS61126.1	Disease resistance protein RPM1 [Triticum urartu]	*	*	GO:0043531(ADP binding)
TraesCS1A01G026300	EMS45849.1	Disease resistance protein RPP13 [Triticum urartu]	*	*	*
TraesCS1A01G026400	EMS50303.1	Disease resistance protein RPP13 [Triticum urartu]	*	*	*
TraesCS1A01G026500	AML79727.1	TGW6 [Triticum aestivum]	GO:0009058(biosynthetic process)	GO:0016020(membrane);GO:0005783(endoplasmic reticulum)	GO:0016844(strictosidine synthase activity);GO:0016788(hydrolase activity, acting on ester bonds)
TraesCS1A01G026600	EMS35653.1	hypothetical protein TRIUR3_26834 [Triticum urartu]	*	*	*
TraesCS1A01G026700	EMT09967.1	Subtilisin-chymotrypsin inhibitor-2A [Aegilops tauschii]	GO:0009611(response to wounding)	*	GO:0004867(serine-type endopeptidase inhibitor activity)
TraesCS1A01G026800	EMS48066.1	Subtilisin-chymotrypsin inhibitor-2A [Triticum urartu]	GO:0009611(response to wounding)	*	GO:0004867(serine-type endopeptidase inhibitor activity)
TraesCS1A01G026900	KQK05460.1	hypothetical protein BRADI_2g20165 [Brachypodium distachyon]	*	*	*
TraesCS1A01G027000	EMT11061.1	hypothetical protein F775_22642 [Aegilops tauschii]	*	GO:0016020(membrane)	*
TraesCS1A01G027100	CDM84978.1	unnamed protein product [Triticum aestivum]	GO:0055114(oxidation-reduction process)	GO:0019028(viral capsid)	GO:0016722(oxidoreductase activity, oxidizing metal ions);GO:0005507(copper ion binding);GO:0016491(oxidoreductase activity)
TraesCS1A01G027200	BAK07005.1	predicted protein, partial [Hordeum vulgare subsp. vulgare]	GO:0006289(nucleotide-excision repair);GO:0006355(regulation of transcription, DNA-templated);GO:0006974(cellular response to DNA damage stimulus);GO:0006351(transcription, DNA-templated);GO:0006281(DNA repair)	GO:0000439(core TFIIH complex);GO:0005634(nucleus)	*
TraesCS1A01G027300	EMT14712.1	Xylem cysteine proteinase 1 [Aegilops tauschii]	GO:0051603(proteolysis involved in cellular protein catabolic process);GO:0006508(proteolysis)	GO:0005615(extracellular space);GO:0005764(lysosome)	GO:0008233(peptidase activity);GO:0008234(cysteine-type peptidase activity);GO:0004197(cysteine-type endopeptidase activity);GO:0016787(hydrolase activity)
TraesCS1A01G027400	EMS57127.1	hypothetical protein TRIUR3_10794 [Triticum urartu]	*	*	*
TraesCS1A01G027500	EMS57126.1	hypothetical protein TRIUR3_10793 [Triticum urartu]	*	*	*
TraesCS1A01G027600	EMT07178.1	Elongation factor 2 [Aegilops tauschii]	GO:0006414(translational elongation);GO:0006412(translation)	GO:0005622(intracellular)	GO:0003924(GTPase activity);GO:0003746(translation elongation factor activity);GO:0000166(nucleotide binding);GO:0005525(GTP binding)
TraesCS1A01G027700	EMS57125.1	hypothetical protein TRIUR3_10792 [Triticum urartu]	*	*	*
TraesCS1A01G027800	EMS57126.1	hypothetical protein TRIUR3_10793 [Triticum urartu]	*	*	*
TraesCS1A01G027900	EMT07180.1	hypothetical protein F775_17525 [Aegilops tauschii]	*	*	*
TraesCS1A01G028000	EMS57126.1	hypothetical protein TRIUR3_10793 [Triticum urartu]	*	*	*
TraesCS1A01G028100	EMT09967.1	Subtilisin-chymotrypsin inhibitor-2A [Aegilops tauschii]	GO:0009611(response to wounding)	*	GO:0004867(serine-type endopeptidase inhibitor activity)
TraesCS1A01G028200	EMS50344.1	Subtilisin-chymotrypsin inhibitor-2A [Triticum urartu]	GO:0009611(response to wounding)	*	GO:0004867(serine-type endopeptidase inhibitor activity)
TraesCS1A01G028300	EMT02842.1	Subtilisin-chymotrypsin inhibitor-2A [Aegilops tauschii]	*	*	*
TraesCS1A01G028400	AGQ17379.1	RGA1b [Aegilops tauschii]	*	*	*
TraesCS1A01G028500	EMS45849.1	Disease resistance protein RPP13 [Triticum urartu]	*	*	*
TraesCS1A01G028600	EMS45849.1	Disease resistance protein RPP13 [Triticum urartu]	*	*	*
TraesCS1A01G028700	AGQ17373.1	RGA1d [Aegilops tauschii]	*	*	*
TraesCS1A01G028800	EMT09966.1	Disease resistance protein RPP13 [Aegilops tauschii]	*	*	*
TraesCS1A01G028900	EMS45849.1	Disease resistance protein RPP13 [Triticum urartu]	*	*	*
TraesCS1A01G029000	XP_010233252.1	PREDICTED: keratin-associated protein 5-1-like [Brachypodium distachyon]	*	*	*
TraesCS1A01G029100	ADX06722.1	Mla1 [Triticum monococcum]	*	*	*
TraesCS1A01G029200	XP_010231850.1	PREDICTED: pumilio homolog 1-like [Brachypodium distachyon]	GO:0006417(regulation of translation)	GO:0005737(cytoplasm);GO:0005829(cytosol)	GO:0003723(RNA binding);GO:0003729(mRNA binding)
TraesCS1A01G029300	EMS65241.1	Uncharacterized membrane protein C2G11.09 [Triticum urartu]	*	GO:0016020(membrane);GO:0016021(integral component of membrane)	*
TraesCS1A01G029400	BAK03965.1	predicted protein [Hordeum vulgare subsp. vulgare]	*	*	*
TraesCS1A01G029500	KQJ94836.1	hypothetical protein BRADI_3g13527 [Brachypodium distachyon]	*	*	GO:0016747(transferase activity, transferring acyl groups other than amino-acyl groups)
TraesCS1A01G029600	EMT23205.1	hypothetical protein F775_02810 [Aegilops tauschii]	*	*	*
TraesCS1A01G029700	EMS65197.1	Disease resistance protein RPM1 [Triticum urartu]	*	*	GO:0043531(ADP binding)
TraesCS1A01G029800	XP_015637478.1	PREDICTED: E3 ubiquitin-protein ligase RING1 [Oryza sativa Japonica Group]	GO:0000209(protein polyubiquitination);GO:0042787(protein ubiquitination involved in ubiquitin-dependent protein catabolic process);GO:0043161(proteasome-mediated ubiquitin-dependent protein catabolic process)	*	GO:0061630(ubiquitin protein ligase activity);GO:0008270(zinc ion binding);GO:0046872(metal ion binding);GO:0016874(ligase activity)
TraesCS1A01G029900	XP_003562350.1	PREDICTED: protein DETOXIFICATION 40 [Brachypodium distachyon]	GO:0006855(drug transmembrane transport);GO:0055085(transmembrane transport)	GO:0016020(membrane);GO:0016021(integral component of membrane)	GO:0015297(antiporter activity);GO:0015238(drug transmembrane transporter activity)
TraesCS1A01G030000	BAJ99506.1	predicted protein [Hordeum vulgare subsp. vulgare]	*	GO:0016020(membrane);GO:0009535(chloroplast thylakoid membrane);GO:0016021(integral component of membrane);GO:0009536(plastid)	GO:0051082(unfolded protein binding);GO:0031072(heat shock protein binding)
TraesCS1A01G030100	BAJ86066.1	predicted protein [Hordeum vulgare subsp. vulgare]	GO:0042742(defense response to bacterium)	GO:0009579(thylakoid);GO:0009507(chloroplast);GO:0009570(chloroplast stroma);GO:0009536(plastid);GO:0048046(apoplast)	GO:0016853(isomerase activity);GO:0005507(copper ion binding)
TraesCS1A01G030200	EMT06007.1	Scarecrow-like protein 9 [Aegilops tauschii]	GO:0006351(transcription, DNA-templated);GO:0006355(regulation of transcription, DNA-templated)	GO:0005634(nucleus)	GO:0003700(transcription factor activity, sequence-specific DNA binding);GO:0043565(sequence-specific DNA binding)
TraesCS1A01G030300	EMT06008.1	hypothetical protein F775_17758 [Aegilops tauschii]	GO:0006351(transcription, DNA-templated);GO:0006355(regulation of transcription, DNA-templated)	GO:0005634(nucleus)	GO:0003700(transcription factor activity, sequence-specific DNA binding);GO:0043565(sequence-specific DNA binding)
TraesCS1A01G030400	EMS54424.1	putative caffeine synthase 2 [Triticum urartu]	GO:0032259(methylation)	*	GO:0008168(methyltransferase activity);GO:0016740(transferase activity)
TraesCS1A01G030500	XP_003569099.1	PREDICTED: DEAD-box ATP-dependent RNA helicase 17 [Brachypodium distachyon]	GO:0010501(RNA secondary structure unwinding)	*	GO:0003676(nucleic acid binding);GO:0004004(ATP-dependent RNA helicase activity);GO:0005524(ATP binding);GO:0003723(RNA binding);GO:0004386(helicase activity);GO:0000166(nucleotide binding);GO:0016787(hydrolase activity)
TraesCS1A01G030600	EMS54422.1	hypothetical protein TRIUR3_00723 [Triticum urartu]	*	GO:0016021(integral component of membrane);GO:0016020(membrane)	*
TraesCS1A01G030700	BAK04627.1	predicted protein [Hordeum vulgare subsp. vulgare]	*	GO:0016021(integral component of membrane);GO:0016020(membrane)	*
TraesCS1A01G030800	EMT28540.1	Protein FAR1-RELATED SEQUENCE 5 [Aegilops tauschii]	GO:0006355(regulation of transcription, DNA-templated)	*	GO:0008270(zinc ion binding)
TraesCS1A01G030900	EMS45249.1	putative L-type lectin-domain containing receptor kinase S.7 [Triticum urartu]	GO:0006468(protein phosphorylation);GO:0006952(defense response)	GO:0005886(plasma membrane);GO:0009506(plasmodesma);GO:0016020(membrane);GO:0016021(integral component of membrane)	GO:0004672(protein kinase activity);GO:0005524(ATP binding);GO:0004674(protein serine/threonine kinase activity);GO:0000166(nucleotide binding);GO:0030246(carbohydrate binding)
TraesCS1A01G031000	EMS61017.1	hypothetical protein TRIUR3_28587 [Triticum urartu]	*	GO:0016021(integral component of membrane);GO:0016020(membrane)	*
TraesCS1A01G031100	EMT29939.1	Xylem cysteine proteinase 1 [Aegilops tauschii]	GO:0051603(proteolysis involved in cellular protein catabolic process);GO:0006508(proteolysis)	GO:0005615(extracellular space);GO:0005764(lysosome);GO:0016021(integral component of membrane);GO:0016020(membrane)	GO:0008233(peptidase activity);GO:0008234(cysteine-type peptidase activity);GO:0004197(cysteine-type endopeptidase activity);GO:0016787(hydrolase activity)
TraesCS1A01G031200	EMS53821.1	putative serine/threonine-protein kinase NAK [Triticum urartu]	GO:0006468(protein phosphorylation);GO:0016310(phosphorylation)	GO:0009536(plastid)	GO:0004672(protein kinase activity);GO:0005524(ATP binding);GO:0004674(protein serine/threonine kinase activity);GO:0000166(nucleotide binding);GO:0016301(kinase activity)
TraesCS1A01G031300	EMT23542.1	Nitrate/chlorate transporter [Aegilops tauschii]	GO:0006810(transport);GO:0006857(oligopeptide transport)	GO:0016020(membrane);GO:0016021(integral component of membrane)	GO:0005215(transporter activity)
TraesCS1A01G031400	EMS66172.1	hypothetical protein TRIUR3_27007 [Triticum urartu]	*	*	*
TraesCS1A01G031500	EMS61017.1	hypothetical protein TRIUR3_28587 [Triticum urartu]	*	GO:0016021(integral component of membrane);GO:0016020(membrane)	*
TraesCS1A01G031600	EMT33541.1	hypothetical protein F775_11261 [Aegilops tauschii]	*	*	*
TraesCS1A01G031700	EMT33541.1	hypothetical protein F775_11261 [Aegilops tauschii]	*	*	*
TraesCS1A01G031800	KQK05292.1	hypothetical protein BRADI_2g19250 [Brachypodium distachyon]	GO:0006468(protein phosphorylation);GO:0016310(phosphorylation)	GO:0016020(membrane);GO:0016021(integral component of membrane);GO:0005886(plasma membrane)	GO:0004672(protein kinase activity);GO:0004674(protein serine/threonine kinase activity);GO:0005524(ATP binding);GO:0016301(kinase activity);GO:0016740(transferase activity);GO:0000166(nucleotide binding)
TraesCS1A01G031900	EMT06134.1	Putative LRR receptor-like serine/threonine-protein kinase [Aegilops tauschii]	GO:0006468(protein phosphorylation);GO:0016310(phosphorylation)	GO:0016020(membrane);GO:0016021(integral component of membrane);GO:0009536(plastid)	GO:0004672(protein kinase activity);GO:0004674(protein serine/threonine kinase activity);GO:0005524(ATP binding);GO:0016301(kinase activity)
TraesCS1A01G032000	EMS46655.1	Eugenol O-methyltransferase [Triticum urartu]	GO:0032259(methylation);GO:0019438(aromatic compound biosynthetic process)	GO:0005829(cytosol)	GO:0008171(O-methyltransferase activity);GO:0046983(protein dimerization activity);GO:0016740(transferase activity);GO:0008168(methyltransferase activity);GO:0008757(S-adenosylmethionine-dependent methyltransferase activity)
TraesCS1A01G032100	Q96562.1	RecName: Full=Chalcone synthase 2; AltName: Full=Naringenin-chalcone synthase 2	GO:0008152(metabolic process);GO:0009058(biosynthetic process);GO:0009813(flavonoid biosynthetic process)	*	GO:0016747(transferase activity, transferring acyl groups other than amino-acyl groups);GO:0016210(naringenin-chalcone synthase activity);GO:0016740(transferase activity);GO:0016746(transferase activity, transferring acyl groups);GO:0003824(catalytic activity)
TraesCS1A01G032200	EMS46654.1	5-pentadecatrienyl resorcinol O-methyltransferase [Triticum urartu]	GO:0032259(methylation);GO:0019438(aromatic compound biosynthetic process)	*	GO:0008171(O-methyltransferase activity);GO:0046983(protein dimerization activity);GO:0016740(transferase activity);GO:0008168(methyltransferase activity);GO:0008757(S-adenosylmethionine-dependent methyltransferase activity)
TraesCS1A01G032300	Q96562.1	RecName: Full=Chalcone synthase 2; AltName: Full=Naringenin-chalcone synthase 2	GO:0008152(metabolic process);GO:0009058(biosynthetic process);GO:0009813(flavonoid biosynthetic process)	*	GO:0003824(catalytic activity);GO:0016747(transferase activity, transferring acyl groups other than amino-acyl groups);GO:0016740(transferase activity);GO:0016746(transferase activity, transferring acyl groups);GO:0016210(naringenin-chalcone synthase activity)
TraesCS1A01G032400	EMT02597.1	O-methyltransferase ZRP4 [Aegilops tauschii]	GO:0032259(methylation);GO:0019438(aromatic compound biosynthetic process)	*	GO:0008171(O-methyltransferase activity);GO:0046983(protein dimerization activity);GO:0016740(transferase activity);GO:0008168(methyltransferase activity);GO:0008757(S-adenosylmethionine-dependent methyltransferase activity)
TraesCS1A01G032500	EMS48178.1	hypothetical protein TRIUR3_24600 [Triticum urartu]	*	*	*
TraesCS1A01G032600	EMS59945.1	hypothetical protein TRIUR3_06163 [Triticum urartu]	GO:0055114(oxidation-reduction process);GO:0019748(secondary metabolic process);GO:0009555(pollen development)	GO:0009506(plasmodesma)	GO:0051213(dioxygenase activity);GO:0016491(oxidoreductase activity)
TraesCS1A01G032700	EMS59946.1	Replication protein A 70 kDa DNA-binding subunit [Triticum urartu]	GO:0006310(DNA recombination);GO:0006281(DNA repair);GO:0006260(DNA replication);GO:0006974(cellular response to DNA damage stimulus)	GO:0005634(nucleus)	GO:0003677(DNA binding);GO:0003676(nucleic acid binding);GO:0008270(zinc ion binding);GO:0046872(metal ion binding);GO:0005515(protein binding)
TraesCS1A01G032800	BAJ94614.1	predicted protein [Hordeum vulgare subsp. vulgare]	GO:0006520(cellular amino acid metabolic process);GO:0019752(carboxylic acid metabolic process)	*	GO:0003824(catalytic activity);GO:0016831(carboxy-lyase activity);GO:0030170(pyridoxal phosphate binding);GO:0016829(lyase activity)
TraesCS1A01G032900	BAJ94821.1	predicted protein [Hordeum vulgare subsp. vulgare]	GO:0006855(drug transmembrane transport);GO:0055085(transmembrane transport)	GO:0016020(membrane);GO:0016021(integral component of membrane)	GO:0015297(antiporter activity);GO:0015238(drug transmembrane transporter activity)
TraesCS1A01G033000	BAJ94359.1	predicted protein [Hordeum vulgare subsp. vulgare]	GO:0006606(protein import into nucleus);GO:0006405(RNA export from nucleus);GO:0000972(transcription-dependent tethering of RNA polymerase II gene DNA at nuclear periphery)	GO:0005643(nuclear pore);GO:0009536(plastid)	GO:0043130(ubiquitin binding);GO:0003723(RNA binding)
TraesCS1A01G033100	BAJ95847.1	predicted protein, partial [Hordeum vulgare subsp. vulgare]	*	*	GO:0016874(ligase activity)
TraesCS1A01G033200	BAJ98181.1	predicted protein [Hordeum vulgare subsp. vulgare]	*	GO:0016021(integral component of membrane);GO:0016020(membrane)	GO:0016757(transferase activity, transferring glycosyl groups);GO:0016740(transferase activity)
TraesCS1A01G033300	XP_003566689.1	PREDICTED: mitochondrial import inner membrane translocase subunit Tim9-like [Brachypodium distachyon]	GO:0015031(protein transport);GO:0006810(transport);GO:0045039(protein import into mitochondrial inner membrane);GO:0072321(chaperone-mediated protein transport);GO:0007005(mitochondrion organization)	GO:0005739(mitochondrion);GO:0042719(mitochondrial intermembrane space protein transporter complex);GO:0042721(mitochondrial inner membrane protein insertion complex);GO:0005758(mitochondrial intermembrane space);GO:0005743(mitochondrial inner membrane);GO:0016020(membrane)	GO:0046872(metal ion binding);GO:0008565(protein transporter activity)
TraesCS1A01G033400	EMS67690.1	hypothetical protein TRIUR3_33498 [Triticum urartu]	*	*	*
TraesCS1A01G033500	EMT26097.1	hypothetical protein F775_31817 [Aegilops tauschii]	GO:0030150(protein import into mitochondrial matrix);GO:0045037(protein import into chloroplast stroma);GO:0003333(amino acid transmembrane transport)	GO:0009707(chloroplast outer membrane);GO:0009527(plastid outer membrane);GO:0005744(mitochondrial inner membrane presequence translocase complex);GO:0016020(membrane);GO:0031305(integral component of mitochondrial inner membrane);GO:0009536(plastid);GO:0016021(integral component of membrane);GO:0009941(chloroplast envelope);GO:0009507(chloroplast);GO:0005773(vacuole)	GO:0015171(amino acid transmembrane transporter activity);GO:0015266(protein channel activity)
TraesCS1A01G033600	BAJ89521.1	predicted protein [Hordeum vulgare subsp. vulgare]	GO:0030150(protein import into mitochondrial matrix);GO:0045037(protein import into chloroplast stroma);GO:0003333(amino acid transmembrane transport)	GO:0009707(chloroplast outer membrane);GO:0009527(plastid outer membrane);GO:0005744(mitochondrial inner membrane presequence translocase complex);GO:0016020(membrane);GO:0031305(integral component of mitochondrial inner membrane);GO:0009536(plastid);GO:0016021(integral component of membrane);GO:0009941(chloroplast envelope);GO:0009507(chloroplast);GO:0005773(vacuole)	GO:0015171(amino acid transmembrane transporter activity);GO:0015266(protein channel activity)
TraesCS1A01G033700	A3AZ89.2	RecName: Full=Putative protein phosphatase 2C 46; Short=OsPP2C46	GO:0006470(protein dephosphorylation)	*	GO:0003824(catalytic activity);GO:0004722(protein serine/threonine phosphatase activity);GO:0016787(hydrolase activity);GO:0004721(phosphoprotein phosphatase activity);GO:0046872(metal ion binding)
TraesCS1A01G033800	BAK01215.1	predicted protein [Hordeum vulgare subsp. vulgare]	*	GO:0016020(membrane);GO:0016021(integral component of membrane)	GO:0016787(hydrolase activity)
TraesCS1A01G033900	EMT22642.1	hypothetical protein F775_10235 [Aegilops tauschii]	*	*	*
TraesCS1A01G034000	EMS50372.1	hypothetical protein TRIUR3_05838 [Triticum urartu]	GO:0055114(oxidation-reduction process)	GO:0005576(extracellular region)	GO:0016722(oxidoreductase activity, oxidizing metal ions);GO:0046872(metal ion binding);GO:0005507(copper ion binding);GO:0016491(oxidoreductase activity)
TraesCS1A01G034100	EMT18085.1	Putative membrane protein [Aegilops tauschii]	*	GO:0016020(membrane);GO:0016021(integral component of membrane)	*
TraesCS1A01G034200	EMT06722.1	Speckle-type POZ protein [Aegilops tauschii]	*	*	*
TraesCS1A01G034300	AGH18690.1	putative E3 ubiquitin-protein ligase [Triticum monococcum]	GO:0051865(protein autoubiquitination);GO:0016567(protein ubiquitination);GO:0006952(defense response);GO:0042742(defense response to bacterium)	*	GO:0008270(zinc ion binding);GO:0016301(kinase activity);GO:0004842(ubiquitin-protein transferase activity);GO:0046872(metal ion binding);GO:0016874(ligase activity);GO:0005515(protein binding)
TraesCS1A01G034400	EMS66877.1	hypothetical protein TRIUR3_05566 [Triticum urartu]	*	*	*
TraesCS1A01G034500	XP_010229544.1	PREDICTED: QWRF motif-containing protein 3 [Brachypodium distachyon]	*	*	*
TraesCS1A01G034600	EMS58552.1	Lecithin-cholesterol acyltransferase-like 1 [Triticum urartu]	GO:0006629(lipid metabolic process)	*	GO:0008374(O-acyltransferase activity);GO:0016740(transferase activity);GO:0016746(transferase activity, transferring acyl groups)
TraesCS1A01G034700	EMS58552.1	Lecithin-cholesterol acyltransferase-like 1 [Triticum urartu]	GO:0006629(lipid metabolic process)	*	GO:0008374(O-acyltransferase activity);GO:0016740(transferase activity);GO:0016746(transferase activity, transferring acyl groups)
TraesCS1A01G034800	EMT05814.1	hypothetical protein F775_00838 [Aegilops tauschii]	*	*	*
TraesCS1A01G034900	EMT25993.1	Obtusifoliol 14-alpha demethylase [Aegilops tauschii]	GO:0055114(oxidation-reduction process);GO:0016126(sterol biosynthetic process);GO:0032259(methylation)	GO:0005886(plasma membrane);GO:0016020(membrane);GO:0005783(endoplasmic reticulum);GO:0016021(integral component of membrane)	GO:0004497(monooxygenase activity);GO:0016705(oxidoreductase activity, acting on paired donors, with incorporation or reduction of molecular oxygen);GO:0020037(heme binding);GO:0046872(metal ion binding);GO:0008398(sterol 14-demethylase activity);GO:0005506(iron ion binding);GO:0016491(oxidoreductase activity);GO:0008168(methyltransferase activity)
TraesCS1A01G035000	XP_003573628.1	PREDICTED: nuclear pore complex protein NUP43 [Brachypodium distachyon]	*	GO:0031080(nuclear pore outer ring);GO:0009507(chloroplast);GO:0005635(nuclear envelope)	*
TraesCS1A01G035100	OEL18503.1	putative clathrin assembly protein [Dichanthelium oligosanthes]	GO:0048268(clathrin coat assembly);GO:0006284(base-excision repair)	GO:0030136(clathrin-coated vesicle)	GO:0030276(clathrin binding);GO:0005545(1-phosphatidylinositol binding);GO:0005543(phospholipid binding);GO:0003906(DNA-(apurinic or apyrimidinic site) lyase activity);GO:0016799(hydrolase activity, hydrolyzing N-glycosyl compounds);GO:0003684(damaged DNA binding);GO:0008270(zinc ion binding)
TraesCS1A01G035200	BAK03265.1	predicted protein [Hordeum vulgare subsp. vulgare]	GO:0006355(regulation of transcription, DNA-templated)	*	GO:0003677(DNA binding)
TraesCS1A01G035300	EMT24236.1	hypothetical protein F775_03021 [Aegilops tauschii]	*	*	*
TraesCS1A01G035400	EMT24016.1	hypothetical protein F775_17550 [Aegilops tauschii]	*	*	*
TraesCS1A01G035500	EMS65232.1	hypothetical protein TRIUR3_12653 [Triticum urartu]	*	*	*
TraesCS1A01G035600	EMT06514.1	hypothetical protein F775_26971 [Aegilops tauschii]	GO:0016310(phosphorylation);GO:0080167(response to karrikin)	GO:0005576(extracellular region)	GO:0016301(kinase activity);GO:0003674(molecular_function)
TraesCS1A01G035700	EMT29868.1	Wall-associated receptor kinase 3 [Aegilops tauschii]	GO:0006468(protein phosphorylation);GO:0007166(cell surface receptor signaling pathway);GO:0016310(phosphorylation)	GO:0005886(plasma membrane);GO:0016020(membrane);GO:0016021(integral component of membrane)	GO:0004672(protein kinase activity);GO:0004674(protein serine/threonine kinase activity);GO:0005509(calcium ion binding);GO:0005524(ATP binding);GO:0000166(nucleotide binding);GO:0030247(polysaccharide binding);GO:0016301(kinase activity)
TraesCS1A01G035800	BAJ85328.1	predicted protein, partial [Hordeum vulgare subsp. vulgare]	GO:0008150(biological_process)	GO:0016020(membrane);GO:0016021(integral component of membrane);GO:0009536(plastid);GO:0005750(mitochondrial respiratory chain complex III);GO:0005739(mitochondrion);GO:0005753(mitochondrial proton-transporting ATP synthase complex);GO:0005794(Golgi apparatus)	GO:0003674(molecular_function)
TraesCS1A01G035900	XP_014754823.1	PREDICTED: putative disease resistance RPP13-like protein 3 isoform X1 [Brachypodium distachyon]	*	*	GO:0043531(ADP binding)
TraesCS1A01G036000	XP_002444338.1	hypothetical protein SORBIDRAFT_07g020410 [Sorghum bicolor]	*	*	*
TraesCS1A01G036100	BAJ88654.1	predicted protein [Hordeum vulgare subsp. vulgare]	GO:0008152(metabolic process)	*	GO:0016597(amino acid binding);GO:0016740(transferase activity);GO:0016779(nucleotidyltransferase activity)
TraesCS1A01G036200	EMT25778.1	Chalcone--flavonone isomerase 1B-1 [Aegilops tauschii]	GO:0009813(flavonoid biosynthetic process);GO:0006631(fatty acid metabolic process)	GO:0009536(plastid);GO:0009507(chloroplast);GO:0009570(chloroplast stroma)	GO:0016872(intramolecular lyase activity);GO:0045430(chalcone isomerase activity);GO:0016853(isomerase activity);GO:0005504(fatty acid binding)
TraesCS1A01G036300	BAJ86353.1	predicted protein [Hordeum vulgare subsp. vulgare]	GO:0006486(protein glycosylation)	GO:0016021(integral component of membrane);GO:0016020(membrane);GO:0005794(Golgi apparatus);GO:0009536(plastid);GO:0000139(Golgi membrane);GO:0005739(mitochondrion)	GO:0016740(transferase activity);GO:0030246(carbohydrate binding);GO:0016757(transferase activity, transferring glycosyl groups);GO:0008378(galactosyltransferase activity)
TraesCS1A01G036400	EMT30946.1	hypothetical protein F775_15493 [Aegilops tauschii]	GO:0031146(SCF-dependent proteasomal ubiquitin-dependent protein catabolic process)	GO:0019005(SCF ubiquitin ligase complex)	GO:0004842(ubiquitin-protein transferase activity)
TraesCS1A01G036500	EMT30946.1	hypothetical protein F775_15493 [Aegilops tauschii]	GO:0031146(SCF-dependent proteasomal ubiquitin-dependent protein catabolic process)	GO:0019005(SCF ubiquitin ligase complex)	GO:0004842(ubiquitin-protein transferase activity)
TraesCS1A01G036600	KQJ96262.1	hypothetical protein BRADI_3g22032 [Brachypodium distachyon]	*	*	*
TraesCS1A01G036700	EMS65102.1	Sex determination protein tasselseed-2 [Triticum urartu]	GO:0055114(oxidation-reduction process)	*	GO:0016491(oxidoreductase activity);GO:0047044(androstan-3-alpha,17-beta-diol dehydrogenase activity)
TraesCS1A01G036800	EMT00976.1	hypothetical protein F775_05205 [Aegilops tauschii]	*	GO:0016021(integral component of membrane);GO:0016020(membrane)	*
TraesCS1A01G036900	EMT28143.1	hypothetical protein F775_13767 [Aegilops tauschii]	*	*	*
TraesCS1A01G037000	KQK19869.1	hypothetical protein BRADI_1g50964 [Brachypodium distachyon]	*	*	*
TraesCS1A01G037100	EMT27616.1	hypothetical protein F775_14030 [Aegilops tauschii]	GO:0031146(SCF-dependent proteasomal ubiquitin-dependent protein catabolic process)	GO:0019005(SCF ubiquitin ligase complex)	GO:0004842(ubiquitin-protein transferase activity)
TraesCS1A01G037200	EMT28140.1	hypothetical protein F775_28015 [Aegilops tauschii]	*	GO:0016021(integral component of membrane);GO:0016020(membrane)	*
TraesCS1A01G037300	BAK02018.1	predicted protein, partial [Hordeum vulgare subsp. vulgare]	*	GO:0016021(integral component of membrane);GO:0016020(membrane)	*
TraesCS1A01G037400	BAJ87099.1	predicted protein [Hordeum vulgare subsp. vulgare]	GO:0006810(transport);GO:0006885(regulation of pH);GO:0055085(transmembrane transport);GO:0006812(cation transport);GO:0006950(response to stress);GO:0006623(protein targeting to vacuole);GO:0030104(water homeostasis);GO:0030007(cellular potassium ion homeostasis);GO:0006811(ion transport);GO:0006813(potassium ion transport)	GO:0016021(integral component of membrane);GO:0016020(membrane);GO:0012505(endomembrane system);GO:0005783(endoplasmic reticulum);GO:0009507(chloroplast)	GO:0015299(solute:proton antiporter activity);GO:0005451(monovalent cation:proton antiporter activity);GO:0015297(antiporter activity);GO:0015385(sodium:proton antiporter activity)
TraesCS1A01G037500	EMS57331.1	3-ketoacyl-CoA synthase 5 [Triticum urartu]	*	*	*
TraesCS1A01G037600	EMT28137.1	3-ketoacyl-CoA synthase 6 [Aegilops tauschii]	GO:0008152(metabolic process);GO:0006633(fatty acid biosynthetic process)	GO:0016020(membrane);GO:0016021(integral component of membrane)	GO:0016747(transferase activity, transferring acyl groups other than amino-acyl groups);GO:0016740(transferase activity);GO:0016746(transferase activity, transferring acyl groups);GO:0003824(catalytic activity)
TraesCS1A01G037700	EMT28134.1	Phenylalanine ammonia-lyase [Aegilops tauschii]	GO:0009800(cinnamic acid biosynthetic process);GO:0006559(L-phenylalanine catabolic process);GO:0009698(phenylpropanoid metabolic process)	GO:0005737(cytoplasm)	GO:0045548(phenylalanine ammonia-lyase activity);GO:0016841(ammonia-lyase activity);GO:0003824(catalytic activity);GO:0016829(lyase activity)
TraesCS1A01G037800	EMT28136.1	Phenylalanine ammonia-lyase [Aegilops tauschii]	GO:0009800(cinnamic acid biosynthetic process);GO:0006559(L-phenylalanine catabolic process);GO:0009698(phenylpropanoid metabolic process)	GO:0005737(cytoplasm)	GO:0045548(phenylalanine ammonia-lyase activity);GO:0016841(ammonia-lyase activity);GO:0003824(catalytic activity);GO:0016829(lyase activity)
TraesCS1A01G037900	EMS56539.1	hypothetical protein TRIUR3_07714 [Triticum urartu]	GO:0030042(actin filament depolymerization)	GO:0005622(intracellular);GO:0015629(actin cytoskeleton)	GO:0003779(actin binding)
TraesCS1A01G038000	EMS50161.1	hypothetical protein TRIUR3_02955 [Triticum urartu]	*	*	*
TraesCS1A01G038100	P02277.1	RecName: Full=Histone H2A.2.2	GO:0006342(chromatin silencing)	GO:0000786(nucleosome);GO:0005694(chromosome);GO:0005634(nucleus);GO:0000790(nuclear chromatin)	GO:0003677(DNA binding);GO:0046982(protein heterodimerization activity)
TraesCS1A01G038200	P02276.1	RecName: Full=Histone H2A.2.1	GO:0006342(chromatin silencing)	GO:0000786(nucleosome);GO:0005694(chromosome);GO:0005634(nucleus);GO:0000790(nuclear chromatin)	GO:0003677(DNA binding);GO:0046982(protein heterodimerization activity)
TraesCS1A01G038300	XP_003569005.1	PREDICTED: soluble inorganic pyrophosphatase 4 [Brachypodium distachyon]	GO:0006796(phosphate-containing compound metabolic process)	GO:0005737(cytoplasm)	GO:0000287(magnesium ion binding);GO:0004427(inorganic diphosphatase activity)
TraesCS1A01G038400	XP_003557295.1	PREDICTED: poly [ADP-ribose] polymerase 1 [Brachypodium distachyon]	GO:0006471(protein ADP-ribosylation);GO:0051103(DNA ligation involved in DNA repair);GO:0006273(lagging strand elongation);GO:0055114(oxidation-reduction process)	GO:0005737(cytoplasm);GO:0005634(nucleus)	GO:0003910(DNA ligase (ATP) activity);GO:0003677(DNA binding);GO:0016740(transferase activity);GO:0016757(transferase activity, transferring glycosyl groups);GO:0003950(NAD+ ADP-ribosyltransferase activity);GO:0008270(zinc ion binding);GO:0051287(NAD binding);GO:0046872(metal ion binding);GO:0016491(oxidoreductase activity)
TraesCS1A01G038500	CDM81689.1	unnamed protein product [Triticum aestivum]	GO:0016926(protein desumoylation);GO:0006508(proteolysis)	GO:0005634(nucleus)	GO:0008234(cysteine-type peptidase activity);GO:0016929(SUMO-specific protease activity);GO:0004175(endopeptidase activity)
TraesCS1A01G038600	EMS59389.1	Putative disease resistance protein RGA4 [Triticum urartu]	*	*	GO:0043531(ADP binding)
TraesCS1A01G038700	EMS59389.1	Putative disease resistance protein RGA4 [Triticum urartu]	*	*	GO:0043531(ADP binding)
TraesCS1A01G038800	EMS59390.1	hypothetical protein TRIUR3_03204 [Triticum urartu]	*	*	*
TraesCS1A01G038900	EMT25849.1	hypothetical protein F775_18417 [Aegilops tauschii]	*	*	*
TraesCS1A01G039000	EMT01810.1	hypothetical protein F775_24049 [Aegilops tauschii]	*	*	*
TraesCS1A01G039100	EMT01811.1	B3 domain-containing protein [Aegilops tauschii]	GO:0006351(transcription, DNA-templated);GO:0006355(regulation of transcription, DNA-templated);GO:0016926(protein desumoylation);GO:0006508(proteolysis)	GO:0005634(nucleus)	GO:0003677(DNA binding);GO:0016929(SUMO-specific protease activity);GO:0004175(endopeptidase activity);GO:0046872(metal ion binding);GO:0008234(cysteine-type peptidase activity)
TraesCS1A01G039200	EMT01812.1	MORC family CW-type zinc finger protein 4 [Aegilops tauschii]	GO:0016310(phosphorylation);GO:0031047(gene silencing by RNA);GO:0006974(cellular response to DNA damage stimulus);GO:0006282(regulation of DNA repair);GO:1901672(positive regulation of systemic acquired resistance);GO:0051607(defense response to virus);GO:0009626(plant-type hypersensitive response);GO:0006952(defense response);GO:1900426(positive regulation of defense response to bacterium);GO:0…	GO:0005768(endosome);GO:0005634(nucleus)	GO:0016301(kinase activity);GO:0003677(DNA binding);GO:0005524(ATP binding);GO:0016740(transferase activity);GO:0003723(RNA binding);GO:0000166(nucleotide binding);GO:0004518(nuclease activity);GO:0016787(hydrolase activity);GO:0005515(protein binding);GO:0016887(ATPase activity)
TraesCS1A01G039300	EMT00372.1	Type I inositol-1,4,5-trisphosphate 5-phosphatase 1 [Aegilops tauschii]	GO:0046856(phosphatidylinositol dephosphorylation)	*	GO:0016787(hydrolase activity)
TraesCS1A01G039400	BAJ86099.1	predicted protein [Hordeum vulgare subsp. vulgare]	*	GO:0016021(integral component of membrane);GO:0016020(membrane)	*
TraesCS1A01G039500	EMS65915.1	hypothetical protein TRIUR3_16671 [Triticum urartu]	GO:0016926(protein desumoylation)	GO:0005634(nucleus)	GO:0016929(SUMO-specific protease activity);GO:0004175(endopeptidase activity)
TraesCS1A01G039600	EMT01205.1	hypothetical protein F775_03061 [Aegilops tauschii]	*	*	*
TraesCS1A01G039700	EMS50552.1	ABC transporter C family member 6 [Triticum urartu]	GO:0006810(transport);GO:0055085(transmembrane transport)	GO:0016020(membrane);GO:0016021(integral component of membrane)	GO:0005524(ATP binding);GO:0000166(nucleotide binding);GO:0016887(ATPase activity);GO:0042626(ATPase activity, coupled to transmembrane movement of substances)
TraesCS1A01G039800	XP_003557811.1	PREDICTED: 3-ketoacyl-CoA synthase 12-like [Brachypodium distachyon]	GO:0008152(metabolic process);GO:0006633(fatty acid biosynthetic process)	GO:0016020(membrane);GO:0016021(integral component of membrane)	GO:0016747(transferase activity, transferring acyl groups other than amino-acyl groups);GO:0016740(transferase activity);GO:0016746(transferase activity, transferring acyl groups);GO:0003824(catalytic activity)
TraesCS1A01G039900	EMS60924.1	hypothetical protein TRIUR3_11897 [Triticum urartu]	*	GO:0016020(membrane);GO:0016021(integral component of membrane)	*
TraesCS1A01G040000	EMS60925.1	hypothetical protein TRIUR3_11898 [Triticum urartu]	*	*	*
TraesCS1A01G040100	ACD02025.1	Q-type C2H2 zinc finger protein [Triticum aestivum]	GO:0010200(response to chitin)	GO:0005634(nucleus)	GO:0046872(metal ion binding);GO:0003700(transcription factor activity, sequence-specific DNA binding);GO:0043565(sequence-specific DNA binding);GO:0044212(transcription regulatory region DNA binding);GO:0003677(DNA binding)
TraesCS1A01G040200	ABA25899.1	HvZFP16-1 [Hordeum vulgare subsp. vulgare]	GO:0010200(response to chitin)	GO:0005634(nucleus)	GO:0003700(transcription factor activity, sequence-specific DNA binding);GO:0046872(metal ion binding);GO:0043565(sequence-specific DNA binding);GO:0044212(transcription regulatory region DNA binding);GO:0003677(DNA binding)
TraesCS1A01G040300	ACD02025.1	Q-type C2H2 zinc finger protein [Triticum aestivum]	GO:0010200(response to chitin)	GO:0005634(nucleus)	GO:0003700(transcription factor activity, sequence-specific DNA binding);GO:0046872(metal ion binding);GO:0043565(sequence-specific DNA binding);GO:0044212(transcription regulatory region DNA binding);GO:0003677(DNA binding)
TraesCS1A01G040400	BAJ97810.1	predicted protein [Hordeum vulgare subsp. vulgare]	GO:0009920(cell plate formation involved in plant-type cell wall biogenesis)	GO:0019898(extrinsic component of membrane);GO:0019013(viral nucleocapsid);GO:0030529(intracellular ribonucleoprotein complex)	GO:0003729(mRNA binding);GO:0000166(nucleotide binding);GO:0003676(nucleic acid binding);GO:0008270(zinc ion binding);GO:0046872(metal ion binding)
TraesCS1A01G040500	BAJ93924.1	predicted protein [Hordeum vulgare subsp. vulgare]	*	*	*
TraesCS1A01G040600	EMS52088.1	Glucose-6-phosphate isomerase, cytosolic [Triticum urartu]	GO:0006096(glycolytic process);GO:0006094(gluconeogenesis)	GO:0005737(cytoplasm);GO:0005829(cytosol)	GO:0004347(glucose-6-phosphate isomerase activity);GO:0016853(isomerase activity)
TraesCS1A01G040700	EMS52087.1	Disease resistance protein RPM1 [Triticum urartu]	*	*	GO:0043531(ADP binding)
TraesCS1A01G040800	EMS50161.1	hypothetical protein TRIUR3_02955 [Triticum urartu]	*	*	*
TraesCS1A01G040900	EMS54145.1	3-ketoacyl-CoA synthase 5 [Triticum urartu]	GO:0008152(metabolic process);GO:0006633(fatty acid biosynthetic process)	GO:0016020(membrane);GO:0016021(integral component of membrane)	GO:0016747(transferase activity, transferring acyl groups other than amino-acyl groups);GO:0016740(transferase activity);GO:0016746(transferase activity, transferring acyl groups);GO:0003824(catalytic activity)
TraesCS1A01G041000	KXG35201.1	hypothetical protein SORBI_002G145600 [Sorghum bicolor]	*	*	*
TraesCS1A01G041100	ALO61079.1	RGA1-F [Secale cereale]	*	*	*
TraesCS1A01G041200	EMS50344.1	Subtilisin-chymotrypsin inhibitor-2A [Triticum urartu]	GO:0009611(response to wounding)	*	GO:0004867(serine-type endopeptidase inhibitor activity)
TraesCS1A01G041300	EMS48066.1	Subtilisin-chymotrypsin inhibitor-2A [Triticum urartu]	GO:0009611(response to wounding)	*	GO:0004867(serine-type endopeptidase inhibitor activity)
TraesCS1A01G041400	EMS48067.1	Subtilisin-chymotrypsin inhibitor-2A [Triticum urartu]	GO:0009611(response to wounding)	*	GO:0004867(serine-type endopeptidase inhibitor activity)
TraesCS1A01G041500	P16062.1	RecName: Full=Subtilisin-chymotrypsin inhibitor CI-1A	GO:0009611(response to wounding)	*	GO:0004867(serine-type endopeptidase inhibitor activity)
TraesCS1A01G041600	EMT07182.1	hypothetical protein F775_43790 [Aegilops tauschii]	GO:0009611(response to wounding)	*	GO:0004867(serine-type endopeptidase inhibitor activity)
TraesCS1A01G041700	EMT07181.1	Taxadien-5-alpha-ol O-acetyltransferase [Aegilops tauschii]	*	*	GO:0016747(transferase activity, transferring acyl groups other than amino-acyl groups);GO:0016740(transferase activity)
TraesCS1A01G041800	EMT07180.1	hypothetical protein F775_17525 [Aegilops tauschii]	*	*	*
TraesCS1A01G041900	EMS57125.1	hypothetical protein TRIUR3_10792 [Triticum urartu]	*	*	*
TraesCS1A01G042000	CDM85691.1	unnamed protein product [Triticum aestivum]	*	GO:0016020(membrane);GO:0016021(integral component of membrane)	*
TraesCS1A01G042100	EMT07180.1	hypothetical protein F775_17525 [Aegilops tauschii]	*	*	*
TraesCS1A01G042200	XP_016577905.1	PREDICTED: UDP-D-apiose/UDP-D-xylose synthase 2 [Capsicum annuum]	GO:0071555(cell wall organization);GO:0009226(nucleotide-sugar biosynthetic process)	GO:0005737(cytoplasm);GO:0005829(cytosol);GO:0048046(apoplast);GO:0005634(nucleus)	GO:0050662(coenzyme binding);GO:0003824(catalytic activity);GO:0048040(UDP-glucuronate decarboxylase activity)
TraesCS1A01G042300	EMT26045.1	hypothetical protein F775_04678 [Aegilops tauschii]	*	*	*
TraesCS1A01G042400	EMT30765.1	Germin-like protein 9-3 [Aegilops tauschii]	GO:0033609(oxalate metabolic process)	GO:0005576(extracellular region);GO:0005618(cell wall);GO:0048046(apoplast)	GO:0030145(manganese ion binding);GO:0045735(nutrient reservoir activity);GO:0046872(metal ion binding);GO:0046564(oxalate decarboxylase activity)
TraesCS1A01G042500	EMS51154.1	Curved DNA-binding protein [Triticum urartu]	*	*	*
TraesCS1A01G042600	EMS61405.1	3'-N-debenzoyl-2'-deoxytaxol N-benzoyltransferase [Triticum urartu]	*	GO:0009536(plastid)	GO:0016747(transferase activity, transferring acyl groups other than amino-acyl groups);GO:0016740(transferase activity)
TraesCS1A01G042700	EMT18692.1	Myb-related protein MYBAS2 [Aegilops tauschii]	GO:0006351(transcription, DNA-templated);GO:0006355(regulation of transcription, DNA-templated);GO:0009751(response to salicylic acid);GO:0009739(response to gibberellin);GO:0010200(response to chitin);GO:0009753(response to jasmonic acid);GO:0046686(response to cadmium ion);GO:0009723(response to ethylene);GO:0006357(regulation of transcription from RNA polymerase II promoter);GO:0030154(cell di…	GO:0005634(nucleus)	GO:0003677(DNA binding);GO:0003700(transcription factor activity, sequence-specific DNA binding);GO:0000981(RNA polymerase II transcription factor activity, sequence-specific DNA binding);GO:0001135(transcription factor activity, RNA polymerase II transcription factor recruiting);GO:0043565(sequence-specific DNA binding);GO:0044212(transcription regulatory region DNA binding)
TraesCS1A01G042800	BAK03925.1	predicted protein, partial [Hordeum vulgare subsp. vulgare]	GO:0008150(biological_process)	GO:0005739(mitochondrion)	GO:0003674(molecular_function)
TraesCS1A01G042900	BAK07155.1	predicted protein [Hordeum vulgare subsp. vulgare]	GO:0016571(histone methylation);GO:0034968(histone lysine methylation)	GO:0005694(chromosome);GO:0005634(nucleus)	GO:0042393(histone binding);GO:0008270(zinc ion binding);GO:0018024(histone-lysine N-methyltransferase activity)
TraesCS1A01G043000	KQK98785.1	hypothetical protein SETIT_012126mg, partial [Setaria italica]	*	*	*
TraesCS1A01G043100	BAJ94293.1	predicted protein [Hordeum vulgare subsp. vulgare]	GO:0045824(negative regulation of innate immune response)	*	GO:0003677(DNA binding)
TraesCS1A01G043200	EMT02300.1	hypothetical protein F775_31136 [Aegilops tauschii]	*	*	*
TraesCS1A01G043300	EMT02302.1	hypothetical protein F775_31137 [Aegilops tauschii]	*	*	*
TraesCS1A01G043400	EMT23143.1	Protein STIP1-like protein [Aegilops tauschii]	*	*	*
TraesCS1A01G043500	EMT23141.1	hypothetical protein F775_02552 [Aegilops tauschii]	*	*	*
TraesCS1A01G043600	XP_003573427.1	PREDICTED: uncharacterized protein LOC100825116 isoform X1 [Brachypodium distachyon]	GO:0006355(regulation of transcription, DNA-templated)	GO:0016021(integral component of membrane);GO:0005634(nucleus)	*
TraesCS1A01G043700	BAK06170.1	predicted protein [Hordeum vulgare subsp. vulgare]	*	*	GO:0016829(lyase activity)
TraesCS1A01G043800	EMT33756.1	hypothetical protein F775_01689 [Aegilops tauschii]	GO:0006414(translational elongation);GO:0006351(transcription, DNA-templated);GO:0006355(regulation of transcription, DNA-templated);GO:0045454(cell redox homeostasis)	GO:0005634(nucleus)	GO:0003746(translation elongation factor activity);GO:0046872(metal ion binding);GO:0009055(electron carrier activity)
TraesCS1A01G043900	BAJ98779.1	predicted protein [Hordeum vulgare subsp. vulgare]	GO:0046274(lignin catabolic process);GO:0055114(oxidation-reduction process)	GO:0005576(extracellular region);GO:0048046(apoplast)	GO:0016722(oxidoreductase activity, oxidizing metal ions);GO:0005507(copper ion binding);GO:0016491(oxidoreductase activity);GO:0052716(hydroquinone:oxygen oxidoreductase activity);GO:0046872(metal ion binding)
TraesCS1A01G044000	EMT31394.1	hypothetical protein F775_24077 [Aegilops tauschii]	GO:0006265(DNA topological change)	GO:0005739(mitochondrion)	GO:0003677(DNA binding);GO:0003917(DNA topoisomerase type I activity);GO:0016853(isomerase activity);GO:0003916(DNA topoisomerase activity)
TraesCS1A01G044100	EMT31394.1	hypothetical protein F775_24077 [Aegilops tauschii]	*	GO:0005739(mitochondrion)	*
TraesCS1A01G044200	EMT07862.1	hypothetical protein F775_17938 [Aegilops tauschii]	*	*	*
TraesCS1A01G044300	EMS57013.1	hypothetical protein TRIUR3_21910 [Triticum urartu]	*	*	*
TraesCS1A01G044400	EMS47792.1	hypothetical protein TRIUR3_22856 [Triticum urartu]	GO:0007165(signal transduction)	GO:0016020(membrane);GO:0016021(integral component of membrane);GO:0009536(plastid)	*
TraesCS1A01G044500	BAK01744.1	predicted protein [Hordeum vulgare subsp. vulgare]	*	GO:0005829(cytosol)	GO:0003723(RNA binding)
TraesCS1A01G044600	EMT10137.1	Dihydroneopterin aldolase [Aegilops tauschii]	GO:0006760(folic acid-containing compound metabolic process);GO:0046656(folic acid biosynthetic process);GO:0046654(tetrahydrofolate biosynthetic process)	*	GO:0016829(lyase activity);GO:0004150(dihydroneopterin aldolase activity)
TraesCS1A01G044700	EMT04697.1	hypothetical protein F775_03863 [Aegilops tauschii]	*	*	*
TraesCS1A01G044800	XP_003569009.1	PREDICTED: UDP-galactose/UDP-glucose transporter 5 [Brachypodium distachyon]	GO:0006810(transport);GO:0055085(transmembrane transport);GO:0008643(carbohydrate transport)	GO:0030173(integral component of Golgi membrane);GO:0016021(integral component of membrane);GO:0016020(membrane);GO:0030176(integral component of endoplasmic reticulum membrane)	GO:0046964(3'-phosphoadenosine 5'-phosphosulfate transmembrane transporter activity)
TraesCS1A01G044900	EMT04698.1	MADS-box transcription factor 27 [Aegilops tauschii]	GO:0006351(transcription, DNA-templated);GO:0006355(regulation of transcription, DNA-templated)	GO:0005634(nucleus)	GO:0003677(DNA binding);GO:0046983(protein dimerization activity);GO:0003700(transcription factor activity, sequence-specific DNA binding)
TraesCS1A01G045000	EMT10914.1	MADS-box transcription factor 27 [Aegilops tauschii]	GO:0006351(transcription, DNA-templated);GO:0006355(regulation of transcription, DNA-templated)	GO:0005634(nucleus)	GO:0003677(DNA binding);GO:0046983(protein dimerization activity);GO:0003700(transcription factor activity, sequence-specific DNA binding)
TraesCS1A01G045100	EMT05300.1	hypothetical protein F775_10930 [Aegilops tauschii]	*	*	GO:0016829(lyase activity)
TraesCS1A01G045200	EMS57886.1	hypothetical protein TRIUR3_21471 [Triticum urartu]	*	*	*
TraesCS1A01G045300	KQK07754.1	hypothetical protein BRADI_2g37450 [Brachypodium distachyon]	GO:0010225(response to UV-C);GO:0000188(inactivation of MAPK activity);GO:0009651(response to salt stress);GO:0006470(protein dephosphorylation);GO:0016311(dephosphorylation);GO:0010224(response to UV-B);GO:0016310(phosphorylation)	GO:0005829(cytosol)	GO:0004725(protein tyrosine phosphatase activity);GO:0016791(phosphatase activity);GO:0017017(MAP kinase tyrosine/serine/threonine phosphatase activity);GO:0016787(hydrolase activity);GO:0008138(protein tyrosine/serine/threonine phosphatase activity);GO:0016301(kinase activity);GO:0003779(actin binding)
TraesCS1A01G045400	XP_003569011.1	PREDICTED: beta-hexosaminidase 1 [Brachypodium distachyon]	GO:0008152(metabolic process);GO:0005975(carbohydrate metabolic process)	GO:0005829(cytosol);GO:0009505(plant-type cell wall);GO:0005773(vacuole);GO:0016020(membrane);GO:0016021(integral component of membrane)	GO:0015929(hexosaminidase activity);GO:0004563(beta-N-acetylhexosaminidase activity);GO:0004553(hydrolase activity, hydrolyzing O-glycosyl compounds);GO:0016798(hydrolase activity, acting on glycosyl bonds);GO:0016787(hydrolase activity)
TraesCS1A01G045500	EMS64205.1	hypothetical protein TRIUR3_33484 [Triticum urartu]	*	*	*
TraesCS1A01G045600	XP_015611513.1	PREDICTED: uncharacterized protein LOC107276585 [Oryza sativa Japonica Group]	*	*	*
TraesCS1A01G045700	AAL71854.1	dehydroascorbate reductase [Triticum aestivum]	GO:0006749(glutathione metabolic process);GO:0055114(oxidation-reduction process)	GO:0005737(cytoplasm)	GO:0004364(glutathione transferase activity);GO:0016491(oxidoreductase activity);GO:0045174(glutathione dehydrogenase (ascorbate) activity)
TraesCS1A01G045800	EMT13510.1	Glutelin type-A 2 [Aegilops tauschii]	*	*	GO:0045735(nutrient reservoir activity)
TraesCS1A01G045900	CDM83680.1	unnamed protein product [Triticum aestivum]	*	GO:0016020(membrane);GO:0016021(integral component of membrane)	*
TraesCS1A01G046000	BAK02575.1	predicted protein, partial [Hordeum vulgare subsp. vulgare]	GO:0005975(carbohydrate metabolic process);GO:0007154(cell communication)	GO:0016021(integral component of membrane);GO:0046658(anchored component of plasma membrane);GO:0016020(membrane);GO:0005886(plasma membrane);GO:0005618(cell wall);GO:0005783(endoplasmic reticulum);GO:0009505(plant-type cell wall);GO:0009506(plasmodesma)	GO:0004553(hydrolase activity, hydrolyzing O-glycosyl compounds);GO:0016787(hydrolase activity);GO:0042973(glucan endo-1,3-beta-D-glucosidase activity);GO:0030247(polysaccharide binding)
TraesCS1A01G046100	EMS59395.1	hypothetical protein TRIUR3_07024 [Triticum urartu]	*	GO:0009536(plastid)	*
TraesCS1A01G046200	EMS59393.1	hypothetical protein TRIUR3_07022 [Triticum urartu]	*	*	*
TraesCS1A01G046300	BAK07137.1	predicted protein [Hordeum vulgare subsp. vulgare]	*	*	GO:0016787(hydrolase activity)
TraesCS1A01G046400	BAJ99077.1	predicted protein [Hordeum vulgare subsp. vulgare]	GO:0071554(cell wall organization or biogenesis)	GO:0005739(mitochondrion);GO:0005794(Golgi apparatus);GO:0016021(integral component of membrane);GO:0016020(membrane)	GO:0016413(O-acetyltransferase activity)
TraesCS1A01G046500	EMS46104.1	hypothetical protein TRIUR3_17287 [Triticum urartu]	GO:0008150(biological_process)	*	GO:0016874(ligase activity)
TraesCS1A01G046600	EMT15676.1	hypothetical protein F775_30698 [Aegilops tauschii]	*	GO:0016021(integral component of membrane);GO:0016020(membrane)	GO:0016874(ligase activity)
TraesCS1A01G046700	EMS58312.1	hypothetical protein TRIUR3_18199 [Triticum urartu]	*	*	*
TraesCS1A01G046800	EMT02370.1	hypothetical protein F775_24115 [Aegilops tauschii]	GO:0048858(cell projection morphogenesis)	GO:0016020(membrane);GO:0016021(integral component of membrane)	*
TraesCS1A01G046900	XP_014753945.1	PREDICTED: probable membrane-associated kinase regulator 3 [Brachypodium distachyon]	*	*	*
TraesCS1A01G047000	BAJ96111.1	predicted protein [Hordeum vulgare subsp. vulgare]	*	GO:0016021(integral component of membrane);GO:0016020(membrane);GO:0005887(integral component of plasma membrane);GO:0005783(endoplasmic reticulum)	GO:0005524(ATP binding);GO:0000166(nucleotide binding);GO:0016787(hydrolase activity);GO:0046872(metal ion binding);GO:0019829(cation-transporting ATPase activity)
TraesCS1A01G047100	CDM82739.1	unnamed protein product [Triticum aestivum]	*	*	*
TraesCS1A01G047200	EMT01000.1	Putative potassium transporter 12 [Aegilops tauschii]	GO:0006811(ion transport);GO:0006813(potassium ion transport);GO:0071805(potassium ion transmembrane transport);GO:0006810(transport)	GO:0016021(integral component of membrane);GO:0016020(membrane)	GO:0015079(potassium ion transmembrane transporter activity)
TraesCS1A01G047300	EMT00999.1	hypothetical protein F775_52229 [Aegilops tauschii]	GO:0055114(oxidation-reduction process);GO:0044550(secondary metabolite biosynthetic process);GO:0022900(electron transport chain)	GO:0016020(membrane);GO:0016021(integral component of membrane)	GO:0004497(monooxygenase activity);GO:0005506(iron ion binding);GO:0016705(oxidoreductase activity, acting on paired donors, with incorporation or reduction of molecular oxygen);GO:0016491(oxidoreductase activity);GO:0020037(heme binding);GO:0046872(metal ion binding);GO:0016709(oxidoreductase activity, acting on paired donors, with incorporation or reduction of molecular oxygen, NAD(P)H as one d…
TraesCS1A01G047400	EMT30312.1	hypothetical protein F775_29101 [Aegilops tauschii]	*	GO:0016021(integral component of membrane);GO:0016020(membrane)	*
TraesCS1A01G047500	EMT08226.1	hypothetical protein F775_20689 [Aegilops tauschii]	*	*	*
TraesCS1A01G047600	XP_002453810.1	hypothetical protein SORBIDRAFT_04g018371, partial [Sorghum bicolor]	*	*	*
TraesCS1A01G047700	XP_003571510.2	PREDICTED: UDP-glycosyltransferase 83A1 [Brachypodium distachyon]	GO:0008152(metabolic process);GO:0052696(flavonoid glucuronidation);GO:0009813(flavonoid biosynthetic process)	GO:0043231(intracellular membrane-bounded organelle)	GO:0016758(transferase activity, transferring hexosyl groups);GO:0080044(quercetin 7-O-glucosyltransferase activity);GO:0080043(quercetin 3-O-glucosyltransferase activity);GO:0016740(transferase activity)
TraesCS1A01G047800	CCI55315.1	PH01B001I13.11 [Phyllostachys edulis]	*	*	*
TraesCS1A01G047900	CCI55315.1	PH01B001I13.11 [Phyllostachys edulis]	*	GO:0016020(membrane);GO:0016021(integral component of membrane)	*
TraesCS1A01G048000	EMT19415.1	Lectin-domain containing receptor kinase A4.3 [Aegilops tauschii]	GO:0016310(phosphorylation);GO:0006468(protein phosphorylation)	GO:0016021(integral component of membrane);GO:0016020(membrane)	GO:0004672(protein kinase activity);GO:0005524(ATP binding);GO:0004674(protein serine/threonine kinase activity);GO:0016301(kinase activity);GO:0030246(carbohydrate binding);GO:0000166(nucleotide binding)
TraesCS1A01G048100	EMS46625.1	L-type lectin-domain containing receptor kinase IV.1 [Triticum urartu]	GO:0006468(protein phosphorylation);GO:0016310(phosphorylation)	GO:0016020(membrane);GO:0016021(integral component of membrane)	GO:0004672(protein kinase activity);GO:0004674(protein serine/threonine kinase activity);GO:0030246(carbohydrate binding);GO:0005524(ATP binding);GO:0000166(nucleotide binding);GO:0016301(kinase activity)
TraesCS1A01G048200	EMT16507.1	hypothetical protein F775_08928 [Aegilops tauschii]	*	*	*
TraesCS1A01G048300	KQK11819.1	hypothetical protein BRADI_2g62580 [Brachypodium distachyon]	GO:0042256(mature ribosome assembly);GO:0006412(translation);GO:0006414(translational elongation)	GO:0005622(intracellular);GO:0005829(cytosol)	GO:0003924(GTPase activity);GO:0000166(nucleotide binding);GO:0005525(GTP binding);GO:0003746(translation elongation factor activity)
TraesCS1A01G048400	EMS54719.1	Ankyrin-3 [Triticum urartu]	*	*	*
TraesCS1A01G048500	EMS54719.1	Ankyrin-3 [Triticum urartu]	*	*	*
TraesCS1A01G048600	XP_014753197.1	PREDICTED: protein GLE1-like isoform X2 [Brachypodium distachyon]	GO:0016973(poly(A)+ mRNA export from nucleus);GO:0006449(regulation of translational termination);GO:0006406(mRNA export from nucleus);GO:0006446(regulation of translational initiation)	GO:0016020(membrane);GO:0016021(integral component of membrane);GO:0005643(nuclear pore);GO:0005737(cytoplasm);GO:0044614(nuclear pore cytoplasmic filaments)	GO:0031369(translation initiation factor binding);GO:0005543(phospholipid binding);GO:0000822(inositol hexakisphosphate binding)
TraesCS1A01G048700	EMT31079.1	Non-specific lipid-transfer protein-like protein [Aegilops tauschii]	GO:0006869(lipid transport);GO:0006508(proteolysis)	GO:0016020(membrane);GO:0016021(integral component of membrane)	GO:0008289(lipid binding);GO:0008233(peptidase activity)
TraesCS1A01G048800	EMS48157.1	hypothetical protein TRIUR3_05605 [Triticum urartu]	*	*	*
TraesCS1A01G048900	OEL17993.1	hypothetical protein BAE44_0020988 [Dichanthelium oligosanthes]	*	*	*
TraesCS1A01G049000	EMS64648.1	hypothetical protein TRIUR3_33836 [Triticum urartu]	*	*	*
TraesCS1A01G049100	XP_004963108.1	PREDICTED: BURP domain-containing protein 13-like [Setaria italica]	GO:0009555(pollen development)	GO:0043668(exine);GO:0005802(trans-Golgi network);GO:0005768(endosome);GO:0005794(Golgi apparatus)	*
TraesCS1A01G049200	EMS61551.1	NADH-ubiquinone oxidoreductase chain 2 [Triticum urartu]	GO:0055114(oxidation-reduction process);GO:0042773(ATP synthesis coupled electron transport);GO:0006120(mitochondrial electron transport, NADH to ubiquinone)	GO:0005739(mitochondrion);GO:0016021(integral component of membrane);GO:0016020(membrane);GO:0009507(chloroplast);GO:0005747(mitochondrial respiratory chain complex I)	GO:0008137(NADH dehydrogenase (ubiquinone) activity);GO:0016491(oxidoreductase activity)
TraesCS1A01G049300	EMT10409.1	Nuclear pore complex protein [Aegilops tauschii]	GO:0006810(transport);GO:0000973(posttranscriptional tethering of RNA polymerase II gene DNA at nuclear periphery);GO:0006606(protein import into nucleus);GO:0006355(regulation of transcription, DNA-templated);GO:0006406(mRNA export from nucleus)	GO:0005643(nuclear pore);GO:0005635(nuclear envelope);GO:0031080(nuclear pore outer ring)	GO:0017056(structural constituent of nuclear pore);GO:0005487(nucleocytoplasmic transporter activity)
TraesCS1A01G049400	BAK08254.1	predicted protein [Hordeum vulgare subsp. vulgare]	*	*	*
TraesCS1A01G049500	EMT05974.1	hypothetical protein F775_22533 [Aegilops tauschii]	*	*	*
TraesCS1A01G049600	BAJ94806.1	predicted protein [Hordeum vulgare subsp. vulgare]	GO:0006810(transport)	GO:0016020(membrane);GO:0016021(integral component of membrane);GO:0043190(ATP-binding cassette (ABC) transporter complex);GO:0005886(plasma membrane)	GO:0005524(ATP binding);GO:0000166(nucleotide binding);GO:0016887(ATPase activity);GO:0042626(ATPase activity, coupled to transmembrane movement of substances)
TraesCS1A01G049700	AAY84873.1	alternative splicing regulator [Triticum aestivum]	*	GO:0005739(mitochondrion)	GO:0000166(nucleotide binding);GO:0003676(nucleic acid binding);GO:0008270(zinc ion binding);GO:0046872(metal ion binding)
TraesCS1A01G049800	AAN04212.1	Putative beta-1,3-glucanase [Oryza sativa Japonica Group]	GO:0005975(carbohydrate metabolic process);GO:0008152(metabolic process)	GO:0046658(anchored component of plasma membrane);GO:0016020(membrane);GO:0016021(integral component of membrane)	GO:0004553(hydrolase activity, hydrolyzing O-glycosyl compounds);GO:0042973(glucan endo-1,3-beta-D-glucosidase activity);GO:0016787(hydrolase activity);GO:0030247(polysaccharide binding);GO:0016798(hydrolase activity, acting on glycosyl bonds)
TraesCS1A01G049900	EMT11510.1	Non-lysosomal glucosylceramidase [Aegilops tauschii]	*	*	*
TraesCS1A01G050000	EMT15523.1	hypothetical protein F775_03743 [Aegilops tauschii]	*	*	*
TraesCS1A01G050100	EMS51491.1	Alcohol dehydrogenase-like 3 [Triticum urartu]	GO:0055114(oxidation-reduction process)	*	GO:0008270(zinc ion binding);GO:0046872(metal ion binding);GO:0016491(oxidoreductase activity)
TraesCS1A01G050200	BAD11769.1	tryptophan decarboxylase [Hordeum vulgare]	GO:0006520(cellular amino acid metabolic process);GO:0019752(carboxylic acid metabolic process)	*	GO:0003824(catalytic activity);GO:0016831(carboxy-lyase activity);GO:0030170(pyridoxal phosphate binding);GO:0016829(lyase activity)
TraesCS1A01G050300	EMS49336.1	hypothetical protein TRIUR3_05731 [Triticum urartu]	GO:0006412(translation)	GO:0005840(ribosome);GO:0005622(intracellular);GO:0030529(intracellular ribonucleoprotein complex);GO:0009507(chloroplast)	GO:0003735(structural constituent of ribosome);GO:0015391(nucleobase:cation symporter activity)
TraesCS1A01G050400	EMT22394.1	Protein RUPTURED POLLEN GRAIN 1 [Aegilops tauschii]	GO:0006810(transport);GO:0008643(carbohydrate transport);GO:0015770(sucrose transport)	GO:0016020(membrane);GO:0016021(integral component of membrane);GO:0005886(plasma membrane);GO:0005887(integral component of plasma membrane)	GO:0051119(sugar transmembrane transporter activity);GO:0008515(sucrose transmembrane transporter activity)
TraesCS1A01G050500	BAJ93226.1	predicted protein [Hordeum vulgare subsp. vulgare]	*	GO:0016020(membrane);GO:0016021(integral component of membrane)	GO:0008270(zinc ion binding);GO:0046872(metal ion binding)
TraesCS1A01G050600	EMS49334.1	Defensin-like protein [Triticum urartu]	GO:0031640(killing of cells of other organism);GO:0006952(defense response);GO:0050832(defense response to fungus)	*	*
TraesCS1A01G050700	AIA66990.1	defensin [Triticum aestivum]	GO:0031640(killing of cells of other organism);GO:0006952(defense response);GO:0050832(defense response to fungus)	*	*
TraesCS1A01G050800	AIA66989.1	defensin [Triticum aestivum]	GO:0031640(killing of cells of other organism);GO:0006952(defense response);GO:0050832(defense response to fungus)	*	*
TraesCS1A01G050900	AIA66989.1	defensin [Triticum aestivum]	GO:0031640(killing of cells of other organism);GO:0006952(defense response);GO:0050832(defense response to fungus)	*	*
TraesCS1A01G051000	EMS64597.1	hypothetical protein TRIUR3_12507 [Triticum urartu]	*	*	*
TraesCS1A01G051100	EMS46599.1	hypothetical protein TRIUR3_22568 [Triticum urartu]	*	*	*
TraesCS1A01G051200	EMS56743.1	hypothetical protein TRIUR3_13721 [Triticum urartu]	*	*	*
TraesCS1A01G051300	EMT32539.1	hypothetical protein F775_31651 [Aegilops tauschii]	GO:0007131(reciprocal meiotic recombination)	GO:0000795(synaptonemal complex)	*
TraesCS1A01G051400	EMS53229.1	hypothetical protein TRIUR3_13537 [Triticum urartu]	GO:0016310(phosphorylation)	GO:0005739(mitochondrion)	GO:0003779(actin binding);GO:0016301(kinase activity)
TraesCS1A01G051500	EMT32541.1	hypothetical protein F775_31652 [Aegilops tauschii]	*	*	*
TraesCS1A01G051600	EMS57860.1	hypothetical protein TRIUR3_20716 [Triticum urartu]	*	*	*
TraesCS1A01G051700	EMS65097.1	hypothetical protein TRIUR3_16979 [Triticum urartu]	*	*	*
TraesCS1A01G051800	BAK04288.1	predicted protein, partial [Hordeum vulgare subsp. vulgare]	GO:0015786(UDP-glucose transport);GO:0010044(response to aluminum ion);GO:0006810(transport)	GO:0016020(membrane);GO:0016021(integral component of membrane);GO:0005887(integral component of plasma membrane);GO:0012506(vesicle membrane);GO:0005739(mitochondrion);GO:0005886(plasma membrane)	GO:0015075(ion transmembrane transporter activity);GO:0005460(UDP-glucose transmembrane transporter activity);GO:0005515(protein binding)
TraesCS1A01G051900	EMS65098.1	hypothetical protein TRIUR3_16980 [Triticum urartu]	*	*	*
TraesCS1A01G052000	ANW82320.1	WUSCHEL-Like-B1 [Triticum aestivum]	GO:0009908(flower development);GO:0010865(stipule development);GO:0048513(animal organ development);GO:0009947(centrolateral axis specification);GO:0008283(cell proliferation);GO:0009943(adaxial/abaxial axis specification);GO:0006351(transcription, DNA-templated);GO:0006355(regulation of transcription, DNA-templated);GO:0007275(multicellular organism development)	GO:0005634(nucleus)	GO:0003677(DNA binding);GO:0005515(protein binding)
TraesCS1A01G052100	EMS65552.1	Calreticulin [Triticum urartu]	GO:0006457(protein folding);GO:0007275(multicellular organism development);GO:0051208(sequestering of calcium ion);GO:0006979(response to oxidative stress);GO:0046686(response to cadmium ion);GO:0009651(response to salt stress);GO:0055074(calcium ion homeostasis)	GO:0005783(endoplasmic reticulum);GO:0005788(endoplasmic reticulum lumen);GO:0016021(integral component of membrane);GO:0016020(membrane);GO:0005829(cytosol);GO:0048046(apoplast);GO:0005739(mitochondrion);GO:0009507(chloroplast);GO:0009506(plasmodesma);GO:0005774(vacuolar membrane);GO:0005794(Golgi apparatus)	GO:0005509(calcium ion binding);GO:0051082(unfolded protein binding);GO:0030246(carbohydrate binding);GO:0046872(metal ion binding)
TraesCS1A01G052200	XP_003562639.1	PREDICTED: uncharacterized protein LOC100836004 [Brachypodium distachyon]	*	GO:0009506(plasmodesma)	*
TraesCS1A01G052300	BAJ88733.1	predicted protein [Hordeum vulgare subsp. vulgare]	*	GO:0016020(membrane);GO:0016021(integral component of membrane)	GO:0016788(hydrolase activity, acting on ester bonds)
TraesCS1A01G052400	EMS60220.1	hypothetical protein TRIUR3_23378 [Triticum urartu]	GO:0006396(RNA processing)	GO:0005739(mitochondrion);GO:0005737(cytoplasm);GO:0005634(nucleus)	GO:0008026(ATP-dependent helicase activity);GO:0003676(nucleic acid binding);GO:0004004(ATP-dependent RNA helicase activity);GO:0008270(zinc ion binding);GO:0046872(metal ion binding);GO:0005524(ATP binding);GO:0044822(RNA binding);GO:0004386(helicase activity);GO:0000166(nucleotide binding);GO:0016787(hydrolase activity)
TraesCS1A01G052500	EMT10791.1	hypothetical protein F775_04337 [Aegilops tauschii]	*	GO:0005886(plasma membrane);GO:0016020(membrane);GO:0016021(integral component of membrane)	*
TraesCS1A01G052600	EMT10792.1	Putative germin-like protein 2-1 [Aegilops tauschii]	GO:0033609(oxalate metabolic process)	GO:0005576(extracellular region);GO:0005618(cell wall);GO:0048046(apoplast)	GO:0030145(manganese ion binding);GO:0045735(nutrient reservoir activity);GO:0046872(metal ion binding);GO:0046564(oxalate decarboxylase activity)
TraesCS1A01G052700	EMT10792.1	Putative germin-like protein 2-1 [Aegilops tauschii]	GO:0033609(oxalate metabolic process)	GO:0005576(extracellular region);GO:0005618(cell wall);GO:0048046(apoplast)	GO:0030145(manganese ion binding);GO:0045735(nutrient reservoir activity);GO:0046872(metal ion binding);GO:0046564(oxalate decarboxylase activity)
TraesCS1A01G052800	EMT10791.1	hypothetical protein F775_04337 [Aegilops tauschii]	*	GO:0005886(plasma membrane);GO:0016020(membrane);GO:0016021(integral component of membrane)	*
TraesCS1A01G052900	EMS53398.1	Putative germin-like protein 2-1 [Triticum urartu]	GO:0033609(oxalate metabolic process)	GO:0005576(extracellular region);GO:0005618(cell wall);GO:0048046(apoplast)	GO:0030145(manganese ion binding);GO:0045735(nutrient reservoir activity);GO:0046872(metal ion binding);GO:0046564(oxalate decarboxylase activity)
TraesCS1A01G053000	EMS53399.1	Putative germin-like protein 2-1 [Triticum urartu]	GO:0033609(oxalate metabolic process)	GO:0005576(extracellular region);GO:0005618(cell wall);GO:0048046(apoplast)	GO:0030145(manganese ion binding);GO:0045735(nutrient reservoir activity);GO:0046872(metal ion binding);GO:0046564(oxalate decarboxylase activity)
TraesCS1A01G053100	EMT11294.1	Putative germin-like protein 2-1 [Aegilops tauschii]	GO:0033609(oxalate metabolic process)	GO:0005576(extracellular region);GO:0005618(cell wall);GO:0048046(apoplast)	GO:0030145(manganese ion binding);GO:0045735(nutrient reservoir activity);GO:0046872(metal ion binding);GO:0046564(oxalate decarboxylase activity)
TraesCS1A01G053200	EMS47965.1	hypothetical protein TRIUR3_34108 [Triticum urartu]	*	*	*
TraesCS1A01G053300	EMT05974.1	hypothetical protein F775_22533 [Aegilops tauschii]	*	GO:0009536(plastid)	*
TraesCS1A01G053400	XP_014757800.1	PREDICTED: uncharacterized protein LOC106866685 [Brachypodium distachyon]	*	*	*
TraesCS1A01G053500	EMT05974.1	hypothetical protein F775_22533 [Aegilops tauschii]	*	GO:0009536(plastid)	*
TraesCS1A01G053600	XP_014757800.1	PREDICTED: uncharacterized protein LOC106866685 [Brachypodium distachyon]	*	*	*
TraesCS1A01G053700	BAJ94613.1	predicted protein, partial [Hordeum vulgare subsp. vulgare]	GO:0006464(cellular protein modification process);GO:0019941(modification-dependent protein catabolic process)	GO:0005829(cytosol);GO:0005634(nucleus)	GO:0005524(ATP binding);GO:0004839(ubiquitin activating enzyme activity);GO:0000166(nucleotide binding);GO:0004842(ubiquitin-protein transferase activity);GO:0016874(ligase activity);GO:0008641(small protein activating enzyme activity)
TraesCS1A01G053800	EMT05974.1	hypothetical protein F775_22533 [Aegilops tauschii]	*	GO:0009536(plastid)	*
TraesCS1A01G053900	EMS53255.1	hypothetical protein TRIUR3_17094 [Triticum urartu]	*	*	*
TraesCS1A01G054000	ANW82323.1	sensitivity to red light reduced 1 -B1 [Triticum aestivum]	GO:0007623(circadian rhythm);GO:0009585(red, far-red light phototransduction);GO:0042752(regulation of circadian rhythm);GO:0010017(red or far-red light signaling pathway)	GO:0005737(cytoplasm);GO:0005634(nucleus)	*
TraesCS1A01G054100	EMT18250.1	hypothetical protein F775_16073 [Aegilops tauschii]	*	*	*
TraesCS1A01G054200	EMT05974.1	hypothetical protein F775_22533 [Aegilops tauschii]	*	GO:0009536(plastid)	*
TraesCS1A01G054300	EMS52007.1	hypothetical protein TRIUR3_26459 [Triticum urartu]	*	GO:0031011(Ino80 complex);GO:0005634(nucleus)	GO:0003677(DNA binding)
TraesCS1A01G054400	XP_010231780.1	PREDICTED: 125 kDa kinesin-related protein isoform X1 [Brachypodium distachyon]	GO:0007018(microtubule-based movement)	GO:0005871(kinesin complex);GO:0005737(cytoplasm);GO:0005856(cytoskeleton);GO:0005874(microtubule);GO:0005819(spindle)	GO:0005524(ATP binding);GO:0008017(microtubule binding);GO:0000166(nucleotide binding);GO:0003777(microtubule motor activity);GO:0008574(ATP-dependent microtubule motor activity, plus-end-directed)
TraesCS1A01G054500	EMS62106.1	Protein Rf1, mitochondrial [Triticum urartu]	*	*	*
TraesCS1A01G054600	EMS62106.1	Protein Rf1, mitochondrial [Triticum urartu]	*	*	*
TraesCS1A01G054700	EMT15666.1	hypothetical protein F775_23150 [Aegilops tauschii]	*	*	*
TraesCS1A01G054800	EMT04238.1	hypothetical protein F775_13122 [Aegilops tauschii]	*	*	*
TraesCS1A01G054900	EMT20356.1	Transcription factor IIIA [Aegilops tauschii]	*	*	GO:0003676(nucleic acid binding);GO:0046872(metal ion binding)
TraesCS1A01G055000	BAK01490.1	predicted protein, partial [Hordeum vulgare subsp. vulgare]	GO:0090351(seedling development);GO:0010027(thylakoid membrane organization)	GO:0009534(chloroplast thylakoid);GO:0016020(membrane);GO:0009535(chloroplast thylakoid membrane);GO:0016021(integral component of membrane)	*
TraesCS1A01G055100	BAK01490.1	predicted protein, partial [Hordeum vulgare subsp. vulgare]	GO:0090351(seedling development);GO:0010027(thylakoid membrane organization)	GO:0009534(chloroplast thylakoid);GO:0016020(membrane);GO:0009535(chloroplast thylakoid membrane);GO:0016021(integral component of membrane)	*
TraesCS1A01G055200	EMS58034.1	hypothetical protein TRIUR3_16970 [Triticum urartu]	*	GO:0005886(plasma membrane);GO:0016020(membrane);GO:0016021(integral component of membrane)	*
TraesCS1A01G055300	BAK04941.1	predicted protein [Hordeum vulgare subsp. vulgare]	*	GO:0005739(mitochondrion)	*
TraesCS1A01G055400	EMT16974.1	Putative ribonuclease [Aegilops tauschii]	GO:0009658(chloroplast organization);GO:0006364(rRNA processing);GO:0090503(RNA phosphodiester bond hydrolysis, exonucleolytic);GO:0006401(RNA catabolic process)	GO:0005739(mitochondrion);GO:0009507(chloroplast);GO:0000178(exosome (RNase complex))	GO:0000175(3'-5'-exoribonuclease activity)
TraesCS1A01G055500	EMS62740.1	Protein Rf1, mitochondrial [Triticum urartu]	*	*	*
TraesCS1A01G055600	EMS62740.1	Protein Rf1, mitochondrial [Triticum urartu]	*	*	*
TraesCS1A01G055700	EMS62740.1	Protein Rf1, mitochondrial [Triticum urartu]	*	*	*
TraesCS1A01G055800	EMT21113.1	hypothetical protein F775_23369 [Aegilops tauschii]	*	*	*
TraesCS1A01G055900	AAN04212.1	Putative beta-1,3-glucanase [Oryza sativa Japonica Group]	GO:0005975(carbohydrate metabolic process);GO:0008152(metabolic process);GO:0007154(cell communication)	GO:0046658(anchored component of plasma membrane);GO:0016020(membrane);GO:0016021(integral component of membrane);GO:0005886(plasma membrane);GO:0005618(cell wall);GO:0005783(endoplasmic reticulum);GO:0009505(plant-type cell wall);GO:0009506(plasmodesma)	GO:0004553(hydrolase activity, hydrolyzing O-glycosyl compounds);GO:0042973(glucan endo-1,3-beta-D-glucosidase activity);GO:0016787(hydrolase activity);GO:0030247(polysaccharide binding);GO:0016798(hydrolase activity, acting on glycosyl bonds)
TraesCS1A01G056000	EMS62736.1	Protein Rf1, mitochondrial [Triticum urartu]	*	*	*
TraesCS1A01G056100	EMT19497.1	hypothetical protein F775_01027 [Aegilops tauschii]	*	GO:0005737(cytoplasm);GO:0005856(cytoskeleton)	*
TraesCS1A01G056200	EMS58660.1	hypothetical protein TRIUR3_01530 [Triticum urartu]	*	*	*
TraesCS1A01G056300	EMS58661.1	hypothetical protein TRIUR3_01531 [Triticum urartu]	*	*	*
TraesCS1A01G056400	EMS58662.1	hypothetical protein TRIUR3_01532 [Triticum urartu]	*	*	*
TraesCS1A01G056500	BAK05637.1	predicted protein [Hordeum vulgare subsp. vulgare]	*	*	GO:0016874(ligase activity)
TraesCS1A01G056600	EMS58664.1	hypothetical protein TRIUR3_01534 [Triticum urartu]	GO:0006152(purine nucleoside catabolic process);GO:0008152(metabolic process);GO:0006218(uridine catabolic process)	GO:0005829(cytosol);GO:0005737(cytoplasm)	GO:0008477(purine nucleosidase activity);GO:0045437(uridine nucleosidase activity);GO:0016798(hydrolase activity, acting on glycosyl bonds);GO:0016787(hydrolase activity);GO:0046872(metal ion binding);GO:0047622(adenosine nucleosidase activity);GO:0047724(inosine nucleosidase activity);GO:0072585(xanthosine nucleotidase activity)
TraesCS1A01G056700	XP_003575245.1	PREDICTED: uncharacterized protein LOC100845716 [Brachypodium distachyon]	GO:0046916(cellular transition metal ion homeostasis);GO:0030001(metal ion transport)	GO:0005737(cytoplasm)	GO:0046914(transition metal ion binding);GO:0046872(metal ion binding)
TraesCS1A01G056800	XP_003575245.1	PREDICTED: uncharacterized protein LOC100845716 [Brachypodium distachyon]	GO:0046916(cellular transition metal ion homeostasis);GO:0030001(metal ion transport)	GO:0005737(cytoplasm)	GO:0046914(transition metal ion binding);GO:0046872(metal ion binding)
TraesCS1A01G056900	EMS58665.1	hypothetical protein TRIUR3_01536 [Triticum urartu]	*	*	*
TraesCS1A01G057000	BAK06572.1	predicted protein [Hordeum vulgare subsp. vulgare]	GO:0008033(tRNA processing);GO:0006400(tRNA modification)	GO:0005739(mitochondrion)	GO:0016740(transferase activity);GO:0052381(tRNA dimethylallyltransferase activity)
TraesCS1A01G057100	EMT08682.1	hypothetical protein F775_14575 [Aegilops tauschii]	GO:0031146(SCF-dependent proteasomal ubiquitin-dependent protein catabolic process)	GO:0019005(SCF ubiquitin ligase complex)	GO:0004842(ubiquitin-protein transferase activity)
TraesCS1A01G057200	BAL04916.1	glutamyl tRNA reductase [Triticum aestivum]	GO:0033014(tetrapyrrole biosynthetic process);GO:0055114(oxidation-reduction process);GO:0006782(protoporphyrinogen IX biosynthetic process);GO:0006779(porphyrin-containing compound biosynthetic process);GO:0015995(chlorophyll biosynthetic process)	GO:0009536(plastid);GO:0009507(chloroplast)	GO:0050661(NADP binding);GO:0008883(glutamyl-tRNA reductase activity);GO:0016491(oxidoreductase activity)
TraesCS1A01G057300	EMS48214.1	Protein Rf1, mitochondrial [Triticum urartu]	*	*	*
TraesCS1A01G057400	EMT31589.1	hypothetical protein F775_14641 [Aegilops tauschii]	*	*	*
TraesCS1A01G057500	EMS48215.1	hypothetical protein TRIUR3_07371 [Triticum urartu]	*	*	*
TraesCS1A01G057600	EMS45757.1	hypothetical protein TRIUR3_16766 [Triticum urartu]	*	GO:0005739(mitochondrion)	*
TraesCS1A01G057700	EMS55378.1	hypothetical protein TRIUR3_07550 [Triticum urartu]	GO:0006508(proteolysis)	GO:0009536(plastid);GO:0016020(membrane);GO:0016021(integral component of membrane)	GO:0008236(serine-type peptidase activity);GO:0016787(hydrolase activity)
TraesCS1A01G057800	EMS66688.1	hypothetical protein TRIUR3_24087 [Triticum urartu]	GO:0031146(SCF-dependent proteasomal ubiquitin-dependent protein catabolic process)	GO:0019005(SCF ubiquitin ligase complex)	GO:0004842(ubiquitin-protein transferase activity)
TraesCS1A01G057900	EMT06811.1	hypothetical protein F775_09107 [Aegilops tauschii]	*	*	*
TraesCS1A01G058000	EMS45936.1	hypothetical protein TRIUR3_27171 [Triticum urartu]	*	*	*
TraesCS1A01G058100	EMT26732.1	Wall-associated receptor kinase 2 [Aegilops tauschii]	GO:0006468(protein phosphorylation);GO:0007166(cell surface receptor signaling pathway);GO:0016310(phosphorylation)	GO:0016021(integral component of membrane);GO:0016020(membrane);GO:0005886(plasma membrane)	GO:0004672(protein kinase activity);GO:0005524(ATP binding);GO:0004674(protein serine/threonine kinase activity);GO:0005509(calcium ion binding);GO:0000166(nucleotide binding);GO:0030247(polysaccharide binding);GO:0016301(kinase activity)
TraesCS1A01G058200	EMT26732.1	Wall-associated receptor kinase 2 [Aegilops tauschii]	GO:0006468(protein phosphorylation);GO:0007166(cell surface receptor signaling pathway);GO:0016310(phosphorylation)	GO:0016020(membrane);GO:0016021(integral component of membrane);GO:0005886(plasma membrane)	GO:0004672(protein kinase activity);GO:0004674(protein serine/threonine kinase activity);GO:0005509(calcium ion binding);GO:0005524(ATP binding);GO:0030247(polysaccharide binding);GO:0000166(nucleotide binding);GO:0016301(kinase activity)
TraesCS1A01G058300	BAJ84891.1	predicted protein [Hordeum vulgare subsp. vulgare]	GO:0042254(ribosome biogenesis)	GO:0005840(ribosome);GO:0005622(intracellular);GO:0030529(intracellular ribonucleoprotein complex);GO:0009536(plastid);GO:0009507(chloroplast)	GO:0003723(RNA binding);GO:0019843(rRNA binding)
TraesCS1A01G058400	ANW09544.1	target of EAT1-B1 [Triticum aestivum]	GO:0006351(transcription, DNA-templated);GO:0006355(regulation of transcription, DNA-templated);GO:0007275(multicellular organism development)	GO:0005634(nucleus)	GO:0003677(DNA binding);GO:0003700(transcription factor activity, sequence-specific DNA binding)
TraesCS1A01G058500	XP_003566651.1	PREDICTED: DNA repair protein RAD51 homolog 2 isoform X1 [Brachypodium distachyon]	GO:0006281(DNA repair);GO:0000724(double-strand break repair via homologous recombination);GO:0007131(reciprocal meiotic recombination);GO:0006312(mitotic recombination);GO:0042148(strand invasion);GO:0000707(meiotic DNA recombinase assembly);GO:0010212(response to ionizing radiation)	GO:0033063(Rad51B-Rad51C-Rad51D-XRCC2 complex);GO:0005657(replication fork);GO:0016020(membrane);GO:0016021(integral component of membrane)	GO:0008094(DNA-dependent ATPase activity);GO:0003677(DNA binding);GO:0005524(ATP binding);GO:0000166(nucleotide binding);GO:0003697(single-stranded DNA binding);GO:0004520(endodeoxyribonuclease activity);GO:0003690(double-stranded DNA binding);GO:0000150(recombinase activity);GO:0000400(four-way junction DNA binding)
TraesCS1A01G058600	EMS45098.1	hypothetical protein TRIUR3_21415 [Triticum urartu]	*	*	*
TraesCS1A01G058700	BAJ86999.1	predicted protein [Hordeum vulgare subsp. vulgare]	*	GO:0016021(integral component of membrane);GO:0016020(membrane)	*
TraesCS1A01G058800	XP_014754068.1	PREDICTED: lysine histidine transporter 2-like [Brachypodium distachyon]	GO:0003333(amino acid transmembrane transport)	GO:0005886(plasma membrane);GO:0016021(integral component of membrane);GO:0016020(membrane)	GO:0015171(amino acid transmembrane transporter activity)
TraesCS1A01G058900	EMS67371.1	Xylulose kinase [Triticum urartu]	GO:0005975(carbohydrate metabolic process);GO:0016310(phosphorylation)	GO:0005737(cytoplasm);GO:0009536(plastid);GO:0009507(chloroplast)	GO:0016773(phosphotransferase activity, alcohol group as acceptor);GO:0004856(xylulokinase activity);GO:0016301(kinase activity);GO:0016740(transferase activity)
TraesCS1A01G059000	EMT15523.1	hypothetical protein F775_03743 [Aegilops tauschii]	*	*	*
TraesCS1A01G059100	EMT30617.1	Patatin group A-3 [Aegilops tauschii]	GO:0008152(metabolic process);GO:0016042(lipid catabolic process);GO:0006629(lipid metabolic process)	GO:0005737(cytoplasm);GO:0016020(membrane)	GO:0047372(acylglycerol lipase activity);GO:0004620(phospholipase activity);GO:0016787(hydrolase activity)
TraesCS1A01G059200	BAJ90773.1	predicted protein [Hordeum vulgare subsp. vulgare]	GO:0006810(transport);GO:0055085(transmembrane transport);GO:0006863(purine nucleobase transport)	GO:0016021(integral component of membrane);GO:0016020(membrane)	GO:0005345(purine nucleobase transmembrane transporter activity);GO:0005215(transporter activity)
TraesCS1A01G059300	EMT17794.1	hypothetical protein F775_15397 [Aegilops tauschii]	*	*	*
TraesCS1A01G059400	EMS46433.1	hypothetical protein TRIUR3_29208 [Triticum urartu]	*	*	*
TraesCS1A01G059500	EMT31528.1	E3 ubiquitin-protein ligase UPL4 [Aegilops tauschii]	GO:0042787(protein ubiquitination involved in ubiquitin-dependent protein catabolic process)	GO:0005737(cytoplasm);GO:0005634(nucleus)	GO:0004842(ubiquitin-protein transferase activity);GO:0016874(ligase activity)
TraesCS1A01G059600	EMT31527.1	hypothetical protein F775_05176 [Aegilops tauschii]	*	*	GO:0000166(nucleotide binding)
TraesCS1A01G059700	KQK07833.1	hypothetical protein BRADI_2g37880 [Brachypodium distachyon]	*	*	GO:0000166(nucleotide binding)
TraesCS1A01G059800	EMS67850.1	hypothetical protein TRIUR3_30006 [Triticum urartu]	*	*	*
TraesCS1A01G059900	EMS63002.1	hypothetical protein TRIUR3_02338 [Triticum urartu]	*	*	*
TraesCS1A01G060000	EMS35761.1	hypothetical protein TRIUR3_29297 [Triticum urartu]	*	*	*
TraesCS1A01G060100	BAK02563.1	predicted protein [Hordeum vulgare subsp. vulgare]	GO:0034394(protein localization to cell surface);GO:0016255(attachment of GPI anchor to protein);GO:0006508(proteolysis)	GO:0016020(membrane);GO:0005783(endoplasmic reticulum);GO:0016021(integral component of membrane);GO:0042765(GPI-anchor transamidase complex)	GO:0008233(peptidase activity);GO:0003923(GPI-anchor transamidase activity)
TraesCS1A01G060200	EMS47263.1	Zinc finger protein STOP1-like protein [Triticum urartu]	*	*	GO:0003676(nucleic acid binding);GO:0046872(metal ion binding)
TraesCS1A01G060300	EMS49313.1	hypothetical protein TRIUR3_08957 [Triticum urartu]	*	*	*
TraesCS1A01G060400	EMT12462.1	hypothetical protein F775_24742 [Aegilops tauschii]	*	*	*
TraesCS1A01G060500	BAK03057.1	predicted protein [Hordeum vulgare subsp. vulgare]	*	GO:0009536(plastid);GO:0016020(membrane)	*
TraesCS1A01G060600	BAJ91555.1	predicted protein [Hordeum vulgare subsp. vulgare]	*	GO:0009536(plastid)	*
TraesCS1A01G060700	BAJ98100.1	predicted protein [Hordeum vulgare subsp. vulgare]	GO:0042273(ribosomal large subunit biogenesis);GO:0000447(endonucleolytic cleavage in ITS1 to separate SSU-rRNA from 5.8S rRNA and LSU-rRNA from tricistronic rRNA transcript (SSU-rRNA, 5.8S rRNA, LSU-rRNA));GO:0042254(ribosome biogenesis);GO:0000055(ribosomal large subunit export from nucleus)	GO:0005730(nucleolus);GO:0030687(preribosome, large subunit precursor);GO:0005634(nucleus)	*
TraesCS1A01G060800	EMT19039.1	E3 ubiquitin-protein ligase SINA-like protein 10 [Aegilops tauschii]	GO:0007275(multicellular organism development);GO:0016567(protein ubiquitination);GO:0042787(protein ubiquitination involved in ubiquitin-dependent protein catabolic process);GO:0043161(proteasome-mediated ubiquitin-dependent protein catabolic process);GO:0006915(apoptotic process);GO:0006511(ubiquitin-dependent protein catabolic process)	GO:0005737(cytoplasm);GO:0005634(nucleus)	GO:0061630(ubiquitin protein ligase activity);GO:0004842(ubiquitin-protein transferase activity);GO:0016874(ligase activity);GO:0008270(zinc ion binding);GO:0046872(metal ion binding)
TraesCS1A01G060900	EMT19040.1	hypothetical protein F775_31061 [Aegilops tauschii]	*	*	*
TraesCS1A01G061000	BAK04879.1	predicted protein [Hordeum vulgare subsp. vulgare]	*	*	*
TraesCS1A01G061100	EMS49479.1	hypothetical protein TRIUR3_07255 [Triticum urartu]	*	*	*
TraesCS1A01G061200	EMS54559.1	hypothetical protein TRIUR3_26553 [Triticum urartu]	*	*	*
TraesCS1A01G061300	EMS49478.1	hypothetical protein TRIUR3_07253 [Triticum urartu]	*	*	*
TraesCS1A01G061400	EMS49477.1	hypothetical protein TRIUR3_07252 [Triticum urartu]	*	*	*
TraesCS1A01G061500	EMS65858.1	Pto-interacting protein 1 [Triticum urartu]	GO:0006468(protein phosphorylation);GO:0007166(cell surface receptor signaling pathway)	GO:0005886(plasma membrane)	GO:0004672(protein kinase activity);GO:0005524(ATP binding);GO:0004674(protein serine/threonine kinase activity);GO:0000166(nucleotide binding)
TraesCS1A01G061600	EMS64309.1	UDP-glycosyltransferase 86A1 [Triticum urartu]	GO:0008152(metabolic process);GO:0052696(flavonoid glucuronidation);GO:0009813(flavonoid biosynthetic process)	GO:0043231(intracellular membrane-bounded organelle)	GO:0016758(transferase activity, transferring hexosyl groups);GO:0080044(quercetin 7-O-glucosyltransferase activity);GO:0016740(transferase activity);GO:0016757(transferase activity, transferring glycosyl groups);GO:0080043(quercetin 3-O-glucosyltransferase activity)
TraesCS1A01G061700	BAJ89293.1	predicted protein [Hordeum vulgare subsp. vulgare]	GO:0008152(metabolic process);GO:0052696(flavonoid glucuronidation);GO:0009813(flavonoid biosynthetic process)	GO:0043231(intracellular membrane-bounded organelle)	GO:0016740(transferase activity);GO:0016757(transferase activity, transferring glycosyl groups);GO:0016758(transferase activity, transferring hexosyl groups);GO:0080044(quercetin 7-O-glucosyltransferase activity);GO:0080043(quercetin 3-O-glucosyltransferase activity)
TraesCS1A01G061800	NP_001288328.1	agamous-like MADS-box protein AGL62-like [Brachypodium distachyon]	GO:0006351(transcription, DNA-templated);GO:0006355(regulation of transcription, DNA-templated)	GO:0005634(nucleus)	GO:0003677(DNA binding);GO:0046983(protein dimerization activity)
TraesCS1A01G061900	EMT32971.1	hypothetical protein F775_28873 [Aegilops tauschii]	*	*	*
TraesCS1A01G062000	EMT05681.1	Low temperature-induced protein [Aegilops tauschii]	*	GO:0016021(integral component of membrane);GO:0016020(membrane)	*
TraesCS1A01G062100	BAJ95987.1	predicted protein [Hordeum vulgare subsp. vulgare]	*	GO:0016020(membrane);GO:0016021(integral component of membrane)	*
TraesCS1A01G062200	XP_004960340.1	PREDICTED: LOB domain-containing protein 1 [Setaria italica]	*	*	*
TraesCS1A01G062300	ABF97084.1	retrotransposon protein, putative, unclassified [Oryza sativa Japonica Group]	*	*	*
TraesCS1A01G062400	BAK07069.1	predicted protein [Hordeum vulgare subsp. vulgare]	GO:0019878(lysine biosynthetic process via aminoadipic acid);GO:0006633(fatty acid biosynthetic process)	GO:0005739(mitochondrion)	GO:0008897(holo-[acyl-carrier-protein] synthase activity);GO:0000287(magnesium ion binding)
TraesCS1A01G062500	EMS60276.1	hypothetical protein TRIUR3_15065 [Triticum urartu]	*	*	*
TraesCS1A01G062600	ACN54189.1	putative lipid transfer protein precursor [Triticum turgidum subsp. durum]	*	*	*
TraesCS1A01G062700	EMS60276.1	hypothetical protein TRIUR3_15065 [Triticum urartu]	*	*	*
TraesCS1A01G062800	EMS60277.1	hypothetical protein TRIUR3_15066 [Triticum urartu]	GO:0019878(lysine biosynthetic process via aminoadipic acid);GO:0006633(fatty acid biosynthetic process)	GO:0005739(mitochondrion)	GO:0008897(holo-[acyl-carrier-protein] synthase activity);GO:0000287(magnesium ion binding)
TraesCS1A01G062900	EMS60276.1	hypothetical protein TRIUR3_15065 [Triticum urartu]	*	*	*
TraesCS1A01G063000	EMS62280.1	hypothetical protein TRIUR3_28340 [Triticum urartu]	*	*	*
TraesCS1A01G063100	ACA04813.1	endosperm transfer cell specific PR60 precursor [Triticum aestivum]	*	*	*
TraesCS1A01G063200	ACA04813.1	endosperm transfer cell specific PR60 precursor [Triticum aestivum]	*	*	*
TraesCS1A01G063300	EMT32793.1	hypothetical protein F775_52214 [Aegilops tauschii]	*	*	GO:0016829(lyase activity)
TraesCS1A01G063400	EMT32792.1	hypothetical protein F775_13162 [Aegilops tauschii]	*	*	*
TraesCS1A01G063500	BAJ89579.1	predicted protein [Hordeum vulgare subsp. vulgare]	GO:0050821(protein stabilization);GO:0030150(protein import into mitochondrial matrix);GO:0006457(protein folding)	GO:0005739(mitochondrion)	GO:0051087(chaperone binding);GO:0008270(zinc ion binding)
TraesCS1A01G063600	EMT32791.1	Putative ubiquitin carrier protein E2 37 [Aegilops tauschii]	GO:0000209(protein polyubiquitination);GO:0006974(cellular response to DNA damage stimulus)	GO:0005737(cytoplasm);GO:0005634(nucleus)	GO:0061630(ubiquitin protein ligase activity);GO:0031625(ubiquitin protein ligase binding);GO:0016874(ligase activity);GO:0005524(ATP binding);GO:0000166(nucleotide binding)
TraesCS1A01G063700	EMS49256.1	putative E3 ubiquitin-protein ligase ARI7 [Triticum urartu]	*	*	GO:0003676(nucleic acid binding);GO:0008270(zinc ion binding);GO:0046872(metal ion binding)
TraesCS1A01G063800	KQJ94352.1	hypothetical protein BRADI_3g10071 [Brachypodium distachyon]	*	*	*
TraesCS1A01G063900	EMT07574.1	Myosin-2 heavy chain [Aegilops tauschii]	*	*	*
TraesCS1A01G064000	XP_010231795.1	PREDICTED: probable glucuronosyltransferase Os05g0123100 [Brachypodium distachyon]	GO:0010417(glucuronoxylan biosynthetic process);GO:0009834(plant-type secondary cell wall biogenesis);GO:0071555(cell wall organization)	GO:0016020(membrane);GO:0016021(integral component of membrane);GO:0000139(Golgi membrane);GO:0005794(Golgi apparatus);GO:0005739(mitochondrion)	GO:0015018(galactosylgalactosylxylosylprotein 3-beta-glucuronosyltransferase activity);GO:0042285(xylosyltransferase activity);GO:0016740(transferase activity);GO:0016757(transferase activity, transferring glycosyl groups)
TraesCS1A01G064100	EMS54439.1	Protein IQ-DOMAIN 1 [Triticum urartu]	*	*	*
TraesCS1A01G064200	EMS67942.1	hypothetical protein TRIUR3_29969 [Triticum urartu]	*	*	GO:0000166(nucleotide binding)
TraesCS1A01G064300	EMS67942.1	hypothetical protein TRIUR3_29969 [Triticum urartu]	*	*	GO:0000166(nucleotide binding)
TraesCS1A01G064400	EMT01082.1	hypothetical protein F775_22795 [Aegilops tauschii]	*	*	GO:0000166(nucleotide binding)
TraesCS1A01G064500	EMT02133.1	hypothetical protein F775_02292 [Aegilops tauschii]	*	*	GO:0000166(nucleotide binding)
TraesCS1A01G064600	EMT01082.1	hypothetical protein F775_22795 [Aegilops tauschii]	*	*	GO:0000166(nucleotide binding)
TraesCS1A01G064700	EMT07487.1	hypothetical protein F775_52434 [Aegilops tauschii]	GO:0006260(DNA replication);GO:0006310(DNA recombination);GO:0006302(double-strand break repair);GO:0006284(base-excision repair);GO:0032508(DNA duplex unwinding)	GO:0005737(cytoplasm);GO:0005694(chromosome);GO:0005634(nucleus)	GO:0003677(DNA binding);GO:0009378(four-way junction helicase activity);GO:0043140(ATP-dependent 3'-5' DNA helicase activity)
TraesCS1A01G064800	EMT13250.1	Alpha,alpha-trehalose-phosphate synthase (UDP-forming) 1 [Aegilops tauschii]	GO:0005992(trehalose biosynthetic process)	*	GO:0003824(catalytic activity);GO:0003825(alpha,alpha-trehalose-phosphate synthase (UDP-forming) activity);GO:0004805(trehalose-phosphatase activity);GO:0016740(transferase activity);GO:0016757(transferase activity, transferring glycosyl groups);GO:0016787(hydrolase activity)
TraesCS1A01G064900	EMT13250.1	Alpha,alpha-trehalose-phosphate synthase (UDP-forming) 1 [Aegilops tauschii]	GO:0006810(transport);GO:0046323(glucose import);GO:0035428(hexose transmembrane transport);GO:0055085(transmembrane transport);GO:0008643(carbohydrate transport)	GO:0016021(integral component of membrane);GO:0016020(membrane);GO:0005887(integral component of plasma membrane)	GO:0022891(substrate-specific transmembrane transporter activity);GO:0005215(transporter activity);GO:0005355(glucose transmembrane transporter activity);GO:0005351(sugar:proton symporter activity);GO:0022857(transmembrane transporter activity)
TraesCS1A01G065000	EMS45521.1	Importin subunit beta-1 [Triticum urartu]	GO:0006913(nucleocytoplasmic transport);GO:0006607(NLS-bearing protein import into nucleus);GO:0006886(intracellular protein transport);GO:0006610(ribosomal protein import into nucleus);GO:0000060(protein import into nucleus, translocation);GO:0000059(obsolete protein import into nucleus, docking)	GO:0005737(cytoplasm);GO:0031965(nuclear membrane);GO:0034399(nuclear periphery)	GO:0008565(protein transporter activity);GO:0008139(nuclear localization sequence binding);GO:0008536(Ran GTPase binding)
TraesCS1A01G065100	BAK00394.1	predicted protein [Hordeum vulgare subsp. vulgare]	*	*	*
TraesCS1A01G065200	EMS48823.1	hypothetical protein TRIUR3_32608 [Triticum urartu]	*	*	*
TraesCS1A01G065300	XP_003567713.1	PREDICTED: LEC14B protein-like [Brachypodium distachyon]	GO:0008150(biological_process)	GO:0080008(Cul4-RING E3 ubiquitin ligase complex);GO:0005737(cytoplasm)	GO:0000166(nucleotide binding)
TraesCS1A01G065400	EMT22807.1	Nuclear pore complex protein Nup98 [Aegilops tauschii]	GO:0000973(posttranscriptional tethering of RNA polymerase II gene DNA at nuclear periphery);GO:0006606(protein import into nucleus);GO:0006810(transport);GO:0034398(telomere tethering at nuclear periphery);GO:0006405(RNA export from nucleus)	GO:0044614(nuclear pore cytoplasmic filaments);GO:0005643(nuclear pore);GO:0009536(plastid)	GO:0008139(nuclear localization sequence binding);GO:0003723(RNA binding);GO:0017056(structural constituent of nuclear pore);GO:0005487(nucleocytoplasmic transporter activity)
TraesCS1A01G065500	EMS63088.1	hypothetical protein TRIUR3_05561 [Triticum urartu]	*	*	*
TraesCS1A01G065600	EMS63085.1	Importin subunit beta-1 [Triticum urartu]	GO:0006913(nucleocytoplasmic transport);GO:0006607(NLS-bearing protein import into nucleus);GO:0006886(intracellular protein transport);GO:0006610(ribosomal protein import into nucleus);GO:0000060(protein import into nucleus, translocation);GO:0000059(obsolete protein import into nucleus, docking)	GO:0005737(cytoplasm);GO:0031965(nuclear membrane);GO:0034399(nuclear periphery)	GO:0008565(protein transporter activity);GO:0008139(nuclear localization sequence binding);GO:0008536(Ran GTPase binding)
TraesCS1A01G065700	BAJ97548.1	predicted protein [Hordeum vulgare subsp. vulgare]	GO:0016925(protein sumoylation);GO:0016049(cell growth);GO:0031668(cellular response to extracellular stimulus)	GO:0005634(nucleus)	GO:0008270(zinc ion binding);GO:0046872(metal ion binding);GO:0019789(SUMO transferase activity);GO:0061665(SUMO ligase activity);GO:0016874(ligase activity);GO:0005515(protein binding)
TraesCS1A01G065800	BAK05270.1	predicted protein [Hordeum vulgare subsp. vulgare]	*	*	*
TraesCS1A01G065900	EMS62520.1	hypothetical protein TRIUR3_26009 [Triticum urartu]	*	*	*
TraesCS1A01G066000	EMS62519.1	Condensin-2 complex subunit G2 [Triticum urartu]	*	GO:0005739(mitochondrion);GO:0005634(nucleus)	*
TraesCS1A01G066100	EMS60011.1	12S seed storage globulin 1 [Triticum urartu]	GO:0006952(defense response)	GO:0009279(cell outer membrane)	GO:0045735(nutrient reservoir activity)
TraesCS1A01G066200	BAJ99781.1	predicted protein [Hordeum vulgare subsp. vulgare]	GO:0006468(protein phosphorylation)	GO:0016020(membrane);GO:0016021(integral component of membrane)	GO:0004672(protein kinase activity);GO:0004674(protein serine/threonine kinase activity);GO:0030246(carbohydrate binding);GO:0005524(ATP binding);GO:0000166(nucleotide binding)
TraesCS1A01G066300	XP_003567642.1	PREDICTED: probable beta-1,3-galactosyltransferase 16 [Brachypodium distachyon]	GO:0006486(protein glycosylation)	GO:0016020(membrane);GO:0016021(integral component of membrane);GO:0005794(Golgi apparatus)	GO:0016740(transferase activity);GO:0030246(carbohydrate binding);GO:0016757(transferase activity, transferring glycosyl groups);GO:0008378(galactosyltransferase activity)
TraesCS1A01G066400	BAK02719.1	predicted protein [Hordeum vulgare subsp. vulgare]	GO:0055114(oxidation-reduction process);GO:0045454(cell redox homeostasis);GO:0022900(electron transport chain)	GO:0005737(cytoplasm);GO:0005739(mitochondrion)	GO:0050660(flavin adenine dinucleotide binding);GO:0004148(dihydrolipoyl dehydrogenase activity);GO:0016491(oxidoreductase activity);GO:0016668(oxidoreductase activity, acting on a sulfur group of donors, NAD(P) as acceptor);GO:0015036(disulfide oxidoreductase activity)
TraesCS1A01G066500	EMT19177.1	hypothetical protein F775_02033 [Aegilops tauschii]	*	*	*
TraesCS1A01G066600	EMT02265.1	hypothetical protein F775_13319 [Aegilops tauschii]	*	*	*
TraesCS1A01G066700	EMT32077.1	Serine/threonine-protein kinase PBS1 [Aegilops tauschii]	GO:0006468(protein phosphorylation);GO:0016310(phosphorylation)	*	GO:0004672(protein kinase activity);GO:0005524(ATP binding);GO:0004674(protein serine/threonine kinase activity);GO:0000166(nucleotide binding);GO:0016301(kinase activity)
TraesCS1A01G066800	BAK02337.1	predicted protein, partial [Hordeum vulgare subsp. vulgare]	GO:0008152(metabolic process);GO:0055088(lipid homeostasis);GO:0055114(oxidation-reduction process);GO:0033539(fatty acid beta-oxidation using acyl-CoA dehydrogenase);GO:0006552(leucine catabolic process);GO:0009083(branched-chain amino acid catabolic process)	GO:0005739(mitochondrion);GO:0005759(mitochondrial matrix)	GO:0052890(oxidoreductase activity, acting on the CH-CH group of donors, with a flavin as acceptor);GO:0050660(flavin adenine dinucleotide binding);GO:0000062(fatty-acyl-CoA binding);GO:0003995(acyl-CoA dehydrogenase activity);GO:0009055(electron carrier activity);GO:0008470(isovaleryl-CoA dehydrogenase activity);GO:0016491(oxidoreductase activity);GO:0016627(oxidoreductase activity, acting on th…
TraesCS1A01G066900	BAJ92144.1	predicted protein [Hordeum vulgare subsp. vulgare]	*	GO:0009507(chloroplast);GO:0005739(mitochondrion);GO:0009536(plastid)	GO:0005524(ATP binding);GO:0000166(nucleotide binding)
TraesCS1A01G067000	EMS57582.1	Protein Rf1, mitochondrial [Triticum urartu]	*	*	*
TraesCS1A01G067100	EMS57582.1	Protein Rf1, mitochondrial [Triticum urartu]	*	*	*
TraesCS1A01G067200	EMT32082.1	hypothetical protein F775_09789 [Aegilops tauschii]	GO:0006355(regulation of transcription, DNA-templated);GO:0005975(carbohydrate metabolic process)	GO:0009536(plastid);GO:0005739(mitochondrion)	GO:0003690(double-stranded DNA binding);GO:0008810(cellulase activity)
TraesCS1A01G067300	EMS48920.1	rRNA biogenesis protein rrp5 [Triticum urartu]	GO:0006396(RNA processing);GO:0006397(mRNA processing);GO:0006364(rRNA processing);GO:0009553(embryo sac development)	GO:0005634(nucleus);GO:0005730(nucleolus);GO:0005886(plasma membrane);GO:0032040(small-subunit processome)	GO:0003676(nucleic acid binding);GO:0003723(RNA binding)
TraesCS1A01G067400	EMT02265.1	hypothetical protein F775_13319 [Aegilops tauschii]	*	*	*
TraesCS1A01G067500	BAJ91734.1	predicted protein [Hordeum vulgare subsp. vulgare]	*	*	*
TraesCS1A01G067600	EMT02265.1	hypothetical protein F775_13319 [Aegilops tauschii]	*	*	*
TraesCS1A01G067700	EMT17936.1	hypothetical protein F775_11609 [Aegilops tauschii]	*	*	*
TraesCS1A01G067800	EMT32081.1	hypothetical protein F775_20907 [Aegilops tauschii]	*	*	*
TraesCS1A01G067900	EMT01980.1	hypothetical protein F775_05826 [Aegilops tauschii]	*	GO:0016020(membrane);GO:0016021(integral component of membrane)	*
TraesCS1A01G068000	BAJ87722.1	predicted protein [Hordeum vulgare subsp. vulgare]	*	GO:0005739(mitochondrion);GO:0009536(plastid)	*
TraesCS1A01G068100	BAJ91384.1	predicted protein [Hordeum vulgare subsp. vulgare]	*	*	*
TraesCS1A01G068200	EMT26447.1	hypothetical protein F775_01452 [Aegilops tauschii]	*	*	*
TraesCS1A01G068300	EMT26446.1	Nuclear receptor corepressor 1 [Aegilops tauschii]	*	GO:0005634(nucleus)	GO:0003677(DNA binding)
TraesCS1A01G068400	XP_003566665.1	PREDICTED: uncharacterized protein At4g08330, chloroplastic-like [Brachypodium distachyon]	GO:0055114(oxidation-reduction process)	*	GO:0033743(peptide-methionine (R)-S-oxide reductase activity)
TraesCS1A01G068500	XP_003566665.1	PREDICTED: uncharacterized protein At4g08330, chloroplastic-like [Brachypodium distachyon]	GO:0055114(oxidation-reduction process)	*	GO:0033743(peptide-methionine (R)-S-oxide reductase activity)
TraesCS1A01G068600	XP_004985313.1	PREDICTED: uncharacterized protein LOC101783638 [Setaria italica]	GO:0008152(metabolic process);GO:0005975(carbohydrate metabolic process)	GO:0016020(membrane);GO:0016021(integral component of membrane);GO:0005739(mitochondrion)	GO:0004553(hydrolase activity, hydrolyzing O-glycosyl compounds);GO:0016798(hydrolase activity, acting on glycosyl bonds);GO:0016787(hydrolase activity)
TraesCS1A01G068700	EMS66887.1	hypothetical protein TRIUR3_22703 [Triticum urartu]	*	*	*
TraesCS1A01G068800	CDM85691.1	unnamed protein product [Triticum aestivum]	*	GO:0016020(membrane);GO:0016021(integral component of membrane)	*
TraesCS1A01G068900	XP_003562778.1	PREDICTED: probable indole-3-acetic acid-amido synthetase GH3.8 [Brachypodium distachyon]	*	*	GO:0016874(ligase activity)
TraesCS1A01G069000	EMT33530.1	hypothetical protein F775_43418 [Aegilops tauschii]	*	*	*
TraesCS1A01G069100	EMS52561.1	hypothetical protein TRIUR3_30953 [Triticum urartu]	*	*	*
TraesCS1A01G069200	EMS52561.1	hypothetical protein TRIUR3_30953 [Triticum urartu]	*	*	*
TraesCS1A01G069300	ADR00312.1	phosphoinositide-specific phospholipase C2 [Triticum aestivum]	GO:0016042(lipid catabolic process);GO:0007165(signal transduction);GO:0006629(lipid metabolic process);GO:0035556(intracellular signal transduction)	*	GO:0008081(phosphoric diester hydrolase activity);GO:0004871(signal transducer activity);GO:0004435(phosphatidylinositol phospholipase C activity);GO:0016787(hydrolase activity)
TraesCS1A01G069400	BAJ92207.1	predicted protein [Hordeum vulgare subsp. vulgare]	GO:0007264(small GTPase mediated signal transduction);GO:0006886(intracellular protein transport)	GO:0005622(intracellular)	GO:0000166(nucleotide binding);GO:0005525(GTP binding);GO:0005215(transporter activity);GO:0008318(protein prenyltransferase activity)
TraesCS1A01G069500	EMT27320.1	hypothetical protein F775_22124 [Aegilops tauschii]	*	*	*
TraesCS1A01G069600	BAJ85784.1	predicted protein [Hordeum vulgare subsp. vulgare]	*	*	GO:0046872(metal ion binding);GO:0003677(DNA binding)
TraesCS1A01G069700	EMS65161.1	hypothetical protein TRIUR3_29775 [Triticum urartu]	GO:0006364(rRNA processing);GO:0000460(maturation of 5.8S rRNA);GO:0000470(maturation of LSU-rRNA)	GO:0030687(preribosome, large subunit precursor);GO:0009536(plastid)	*
TraesCS1A01G069800	EMT22707.1	hypothetical protein F775_20331 [Aegilops tauschii]	*	*	*
TraesCS1A01G069900	BAJ98281.1	predicted protein [Hordeum vulgare subsp. vulgare]	*	GO:0016021(integral component of membrane);GO:0016020(membrane);GO:0005739(mitochondrion)	*
TraesCS1A01G070000	EMT04764.1	E3 ubiquitin-protein ligase SINA-like protein 10 [Aegilops tauschii]	GO:0016567(protein ubiquitination);GO:0043161(proteasome-mediated ubiquitin-dependent protein catabolic process);GO:0006915(apoptotic process);GO:0007275(multicellular organism development);GO:0042787(protein ubiquitination involved in ubiquitin-dependent protein catabolic process);GO:0006511(ubiquitin-dependent protein catabolic process)	GO:0005737(cytoplasm);GO:0005634(nucleus);GO:0009536(plastid)	GO:0061630(ubiquitin protein ligase activity);GO:0004842(ubiquitin-protein transferase activity);GO:0008270(zinc ion binding);GO:0046872(metal ion binding);GO:0016874(ligase activity)
TraesCS1A01G070100	XP_015693855.1	PREDICTED: putative nuclease HARBI1 [Oryza brachyantha]	*	*	*
TraesCS1A01G070200	BAJ85376.1	predicted protein [Hordeum vulgare subsp. vulgare]	GO:0055114(oxidation-reduction process)	*	GO:0046872(metal ion binding);GO:0005506(iron ion binding);GO:0051213(dioxygenase activity);GO:0016491(oxidoreductase activity)
TraesCS1A01G070300	XP_003569052.1	PREDICTED: dnaJ homolog subfamily B member 13-like [Brachypodium distachyon]	GO:0006457(protein folding)	*	GO:0051082(unfolded protein binding)
TraesCS1A01G070400	ABN43185.1	WRKY transcription factor [Triticum aestivum]	GO:0006355(regulation of transcription, DNA-templated)	*	GO:0043565(sequence-specific DNA binding);GO:0003700(transcription factor activity, sequence-specific DNA binding);GO:0003677(DNA binding)
TraesCS1A01G070500	BAJ98318.1	predicted protein [Hordeum vulgare subsp. vulgare]	GO:0009058(biosynthetic process);GO:0006520(cellular amino acid metabolic process);GO:0010189(vitamin E biosynthetic process)	*	GO:0008483(transaminase activity);GO:0003824(catalytic activity);GO:0030170(pyridoxal phosphate binding);GO:0004838(L-tyrosine:2-oxoglutarate aminotransferase activity);GO:0016740(transferase activity)
TraesCS1A01G070600	BAJ85324.1	predicted protein [Hordeum vulgare subsp. vulgare]	GO:0006468(protein phosphorylation);GO:0016310(phosphorylation)	GO:0016020(membrane);GO:0016021(integral component of membrane);GO:0009536(plastid)	GO:0004672(protein kinase activity);GO:0004674(protein serine/threonine kinase activity);GO:0005524(ATP binding);GO:0000166(nucleotide binding);GO:0016301(kinase activity);GO:0042803(protein homodimerization activity)
TraesCS1A01G070700	EMT29302.1	Speckle-type POZ protein-like protein A [Aegilops tauschii]	*	*	*
TraesCS1A01G070800	EMT23984.1	Speckle-type POZ protein-like protein [Aegilops tauschii]	*	*	*
TraesCS1A01G070900	EMS49376.1	hypothetical protein TRIUR3_16869 [Triticum urartu]	*	GO:0009507(chloroplast);GO:0005739(mitochondrion)	*
TraesCS1A01G071000	EMT29302.1	Speckle-type POZ protein-like protein A [Aegilops tauschii]	*	*	*
TraesCS1A01G071100	EMS57960.1	hypothetical protein TRIUR3_07886 [Triticum urartu]	*	*	GO:0003677(DNA binding)
TraesCS1A01G071200	EMS57959.1	hypothetical protein TRIUR3_07885 [Triticum urartu]	*	*	GO:0003677(DNA binding)
TraesCS1A01G071300	EMT19224.1	Cell division cycle-like protein [Aegilops tauschii]	*	GO:0009535(chloroplast thylakoid membrane);GO:0009507(chloroplast)	GO:0005524(ATP binding);GO:0005516(calmodulin binding);GO:0000166(nucleotide binding)
TraesCS1A01G071400	EMS51148.1	UDP-glycosyltransferase 85A3 [Triticum urartu]	GO:0008152(metabolic process);GO:0052696(flavonoid glucuronidation);GO:0009813(flavonoid biosynthetic process)	GO:0005739(mitochondrion);GO:0043231(intracellular membrane-bounded organelle)	GO:0016758(transferase activity, transferring hexosyl groups);GO:0080044(quercetin 7-O-glucosyltransferase activity);GO:0016740(transferase activity);GO:0016757(transferase activity, transferring glycosyl groups);GO:0080043(quercetin 3-O-glucosyltransferase activity)
TraesCS1A01G071500	EMS60233.1	hypothetical protein TRIUR3_16557 [Triticum urartu]	GO:0006850(mitochondrial pyruvate transport)	GO:0005743(mitochondrial inner membrane);GO:0016021(integral component of membrane);GO:0016020(membrane)	*
TraesCS1A01G071600	EMS60232.1	hypothetical protein TRIUR3_16556 [Triticum urartu]	GO:0055114(oxidation-reduction process)	GO:0005739(mitochondrion);GO:0005886(plasma membrane);GO:0016020(membrane);GO:0009941(chloroplast envelope);GO:0005773(vacuole);GO:0005774(vacuolar membrane);GO:0016021(integral component of membrane)	GO:0016491(oxidoreductase activity)
TraesCS1A01G071700	XP_003561798.1	PREDICTED: prolycopene isomerase, chloroplastic-like isoform X1 [Brachypodium distachyon]	GO:0055114(oxidation-reduction process);GO:0016117(carotenoid biosynthetic process);GO:0009662(etioplast organization)	GO:0016020(membrane);GO:0009536(plastid);GO:0031969(chloroplast membrane);GO:0009507(chloroplast)	GO:0016491(oxidoreductase activity);GO:0016853(isomerase activity);GO:0046608(carotenoid isomerase activity);GO:0051786(all-trans-retinol 13,14-reductase activity)
TraesCS1A01G071800	EMT17320.1	Metal tolerance protein 1 [Aegilops tauschii]	GO:0061088(regulation of sequestering of zinc ion);GO:0010043(response to zinc ion);GO:0055085(transmembrane transport);GO:0006812(cation transport);GO:0006810(transport);GO:0006829(zinc II ion transport);GO:0006811(ion transport)	GO:0016020(membrane);GO:0016021(integral component of membrane);GO:0005773(vacuole);GO:0000325(plant-type vacuole);GO:0005774(vacuolar membrane)	GO:0005385(zinc ion transmembrane transporter activity);GO:0008324(cation transmembrane transporter activity)
TraesCS1A01G071900	XP_002446678.1	hypothetical protein SORBIDRAFT_06g020403, partial [Sorghum bicolor]	*	*	*
TraesCS1A01G072000	XP_003569058.1	PREDICTED: glutamate--cysteine ligase B, chloroplastic [Brachypodium distachyon]	GO:0042398(cellular modified amino acid biosynthetic process);GO:0006750(glutathione biosynthetic process);GO:0009408(response to heat);GO:0009908(flower development);GO:0009816(defense response to bacterium, incompatible interaction);GO:0046686(response to cadmium ion);GO:0002213(defense response to insect);GO:0009700(indole phytoalexin biosynthetic process);GO:0052544(defense response by callos…	GO:0005739(mitochondrion);GO:0009536(plastid);GO:0009507(chloroplast);GO:0009570(chloroplast stroma)	GO:0004357(glutamate-cysteine ligase activity);GO:0005524(ATP binding);GO:0000166(nucleotide binding);GO:0016874(ligase activity)
TraesCS1A01G072100	EMS55138.1	Endoglucanase 14 [Triticum urartu]	GO:0008152(metabolic process);GO:0005975(carbohydrate metabolic process);GO:0000272(polysaccharide catabolic process);GO:0030245(cellulose catabolic process);GO:0071555(cell wall organization)	GO:0005576(extracellular region)	GO:0003824(catalytic activity);GO:0004553(hydrolase activity, hydrolyzing O-glycosyl compounds);GO:0016798(hydrolase activity, acting on glycosyl bonds);GO:0008810(cellulase activity);GO:0016787(hydrolase activity)
TraesCS1A01G072200	BAJ97123.1	predicted protein [Hordeum vulgare subsp. vulgare]	GO:0006525(arginine metabolic process);GO:0006526(arginine biosynthetic process);GO:0042742(defense response to bacterium);GO:0048364(root development);GO:0044419(interspecies interaction between organisms);GO:0080022(primary root development)	GO:0005829(cytosol);GO:0009570(chloroplast stroma);GO:0009507(chloroplast)	GO:0008483(transaminase activity);GO:0003992(N2-acetyl-L-ornithine:2-oxoglutarate 5-aminotransferase activity);GO:0016740(transferase activity);GO:0042802(identical protein binding);GO:0003824(catalytic activity);GO:0030170(pyridoxal phosphate binding);GO:0005507(copper ion binding)
TraesCS1A01G072300	EMS55138.1	Endoglucanase 14 [Triticum urartu]	GO:0008152(metabolic process);GO:0005975(carbohydrate metabolic process);GO:0000272(polysaccharide catabolic process);GO:0030245(cellulose catabolic process);GO:0071555(cell wall organization)	GO:0005576(extracellular region)	GO:0003824(catalytic activity);GO:0004553(hydrolase activity, hydrolyzing O-glycosyl compounds);GO:0016798(hydrolase activity, acting on glycosyl bonds);GO:0008810(cellulase activity);GO:0016787(hydrolase activity)
TraesCS1A01G072400	EMT13292.1	Speckle-type POZ protein-like protein [Aegilops tauschii]	*	*	*
TraesCS1A01G072500	EMT13294.1	Speckle-type POZ protein-like protein [Aegilops tauschii]	*	*	*
TraesCS1A01G072600	BAD97365.1	bZIP transcription factor [Triticum aestivum]	GO:0006355(regulation of transcription, DNA-templated);GO:0045893(positive regulation of transcription, DNA-templated);GO:2000693(positive regulation of seed maturation)	GO:0005634(nucleus);GO:0009536(plastid)	GO:0003700(transcription factor activity, sequence-specific DNA binding);GO:0043565(sequence-specific DNA binding);GO:0003677(DNA binding);GO:0046982(protein heterodimerization activity)
TraesCS1A01G072700	BAG82674.1	KN1-type homeobox transcription factor [Triticum aestivum]	GO:0006355(regulation of transcription, DNA-templated)	GO:0005634(nucleus)	GO:0003677(DNA binding);GO:0043565(sequence-specific DNA binding)
TraesCS1A01G072800	BAG82674.1	KN1-type homeobox transcription factor [Triticum aestivum]	GO:0006355(regulation of transcription, DNA-templated)	GO:0005634(nucleus)	GO:0003677(DNA binding);GO:0043565(sequence-specific DNA binding)
TraesCS1A01G072900	EMT27603.1	hypothetical protein F775_16992 [Aegilops tauschii]	*	*	*
TraesCS1A01G073000	BAJ89408.1	predicted protein [Hordeum vulgare subsp. vulgare]	*	GO:0009536(plastid)	*
TraesCS1A01G073100	KQK07920.1	hypothetical protein BRADI_2g38426 [Brachypodium distachyon]	*	GO:0016021(integral component of membrane);GO:0016020(membrane)	*
TraesCS1A01G073200	EMT04495.1	Putative LRR receptor-like serine/threonine-protein kinase [Aegilops tauschii]	*	GO:0016020(membrane);GO:0016021(integral component of membrane)	*
TraesCS1A01G073300	BAJ92547.1	predicted protein [Hordeum vulgare subsp. vulgare]	GO:0006468(protein phosphorylation);GO:0006952(defense response);GO:0016310(phosphorylation);GO:0046777(protein autophosphorylation)	GO:0016020(membrane);GO:0016021(integral component of membrane);GO:0005886(plasma membrane);GO:0009506(plasmodesma)	GO:0004672(protein kinase activity);GO:0004674(protein serine/threonine kinase activity);GO:0005524(ATP binding);GO:0000166(nucleotide binding);GO:0016301(kinase activity)
TraesCS1A01G073400	BAJ95671.1	predicted protein [Hordeum vulgare subsp. vulgare]	*	*	*
TraesCS1A01G073500	XP_003566675.1	PREDICTED: UPF0481 protein At3g47200-like [Brachypodium distachyon]	GO:0006355(regulation of transcription, DNA-templated)	GO:0016021(integral component of membrane);GO:0016020(membrane);GO:0009536(plastid)	GO:0008270(zinc ion binding)
TraesCS1A01G073600	EMS47907.1	hypothetical protein TRIUR3_05964 [Triticum urartu]	*	*	*
TraesCS1A01G073700	EMT31589.1	hypothetical protein F775_14641 [Aegilops tauschii]	*	*	*
TraesCS1A01G073800	EMT31589.1	hypothetical protein F775_14641 [Aegilops tauschii]	*	*	*
TraesCS1A01G073900	AAR25142.1	annexin [Triticum aestivum]	GO:0009846(pollen germination);GO:0009555(pollen development);GO:0009860(pollen tube growth)	*	GO:0005509(calcium ion binding);GO:0005544(calcium-dependent phospholipid binding);GO:0005543(phospholipid binding);GO:0051015(actin filament binding)
TraesCS1A01G074000	EMS46108.1	hypothetical protein TRIUR3_22190 [Triticum urartu]	*	*	*
TraesCS1A01G074100	OEL17371.1	Protein BIG GRAIN 1-like [Dichanthelium oligosanthes]	GO:0006810(transport);GO:0060918(auxin transport);GO:0009734(auxin-activated signaling pathway);GO:0010929(positive regulation of auxin mediated signaling pathway);GO:0080113(regulation of seed growth);GO:0009733(response to auxin);GO:0009630(gravitropism)	GO:0005886(plasma membrane);GO:0016020(membrane);GO:0005739(mitochondrion)	*
TraesCS1A01G074200	XP_002461447.1	hypothetical protein SORBIDRAFT_02g002810 [Sorghum bicolor]	GO:0031146(SCF-dependent proteasomal ubiquitin-dependent protein catabolic process)	GO:0019005(SCF ubiquitin ligase complex)	GO:0004842(ubiquitin-protein transferase activity)
TraesCS1A01G074300	XP_002461447.1	hypothetical protein SORBIDRAFT_02g002810 [Sorghum bicolor]	GO:0031146(SCF-dependent proteasomal ubiquitin-dependent protein catabolic process)	GO:0019005(SCF ubiquitin ligase complex)	GO:0004842(ubiquitin-protein transferase activity)
TraesCS1A01G074400	EMT16376.1	Tuftelin-interacting protein 11 [Aegilops tauschii]	*	*	GO:0003676(nucleic acid binding)
TraesCS1A01G074500	EMS66031.1	hypothetical protein TRIUR3_09198 [Triticum urartu]	*	*	*
TraesCS1A01G074600	EMS66031.1	hypothetical protein TRIUR3_09198 [Triticum urartu]	*	*	*
TraesCS1A01G074700	XP_015643884.1	PREDICTED: uncharacterized protein LOC4340549 isoform X1 [Oryza sativa Japonica Group]	*	GO:0016020(membrane);GO:0016021(integral component of membrane)	*
TraesCS1A01G074800	BAK01421.1	predicted protein [Hordeum vulgare subsp. vulgare]	*	GO:0016020(membrane);GO:0016021(integral component of membrane)	*
TraesCS1A01G074900	XP_003569069.1	PREDICTED: pentatricopeptide repeat-containing protein At3g48810 [Brachypodium distachyon]	*	GO:0005739(mitochondrion)	*
TraesCS1A01G075000	EMT00965.1	Fatty acyl-CoA synthetase B [Aegilops tauschii]	GO:0008152(metabolic process);GO:0001676(long-chain fatty acid metabolic process);GO:0010025(wax biosynthetic process);GO:0010143(cutin biosynthetic process)	GO:0005783(endoplasmic reticulum)	GO:0004467(long-chain fatty acid-CoA ligase activity);GO:0003824(catalytic activity);GO:0031957(very long-chain fatty acid-CoA ligase activity);GO:0016874(ligase activity)
TraesCS1A01G075100	BAK02951.1	predicted protein [Hordeum vulgare subsp. vulgare]	*	GO:0005739(mitochondrion)	*
TraesCS1A01G075200	EMS64900.1	hypothetical protein TRIUR3_34037 [Triticum urartu]	*	*	*
TraesCS1A01G075300	BAJ87320.1	predicted protein [Hordeum vulgare subsp. vulgare]	*	GO:0009536(plastid)	*
TraesCS1A01G075400	BAJ87320.1	predicted protein [Hordeum vulgare subsp. vulgare]	*	GO:0009536(plastid)	*
TraesCS1A01G075500	EEC71559.1	hypothetical protein OsI_03915 [Oryza sativa Indica Group]	GO:0006614(SRP-dependent cotranslational protein targeting to membrane)	GO:0048500(signal recognition particle)	GO:0003924(GTPase activity);GO:0008312(7S RNA binding);GO:0005525(GTP binding)
TraesCS1A01G075600	EMS35646.1	Formin-like protein 6 [Triticum urartu]	*	*	GO:0004721(phosphoprotein phosphatase activity);GO:0016787(hydrolase activity)
TraesCS1A01G075700	BAJ94007.1	predicted protein [Hordeum vulgare subsp. vulgare]	GO:0006810(transport);GO:0034219(carbohydrate transmembrane transport);GO:0008643(carbohydrate transport)	GO:0016020(membrane);GO:0016021(integral component of membrane);GO:0009536(plastid);GO:0009507(chloroplast);GO:0031969(chloroplast membrane)	GO:0005215(transporter activity)
TraesCS1A01G075800	EMT06248.1	B3 domain-containing protein [Aegilops tauschii]	GO:0006351(transcription, DNA-templated);GO:0006355(regulation of transcription, DNA-templated)	GO:0005634(nucleus)	GO:0003677(DNA binding)
TraesCS1A01G075900	EMT06247.1	hypothetical protein F775_18525 [Aegilops tauschii]	*	GO:0016020(membrane);GO:0016021(integral component of membrane)	*
TraesCS1A01G076000	BAK06651.1	predicted protein [Hordeum vulgare subsp. vulgare]	GO:0010197(polar nucleus fusion);GO:0048868(pollen tube development)	GO:0009507(chloroplast);GO:0005794(Golgi apparatus);GO:0016020(membrane);GO:0016021(integral component of membrane)	*
TraesCS1A01G076100	BAJ98220.1	predicted protein [Hordeum vulgare subsp. vulgare]	GO:0006351(transcription, DNA-templated);GO:0006355(regulation of transcription, DNA-templated);GO:0006808(regulation of nitrogen utilization);GO:0042325(regulation of phosphorylation);GO:0042304(regulation of fatty acid biosynthetic process);GO:0009718(anthocyanin-containing compound biosynthetic process);GO:0009399(nitrogen fixation)	GO:0009534(chloroplast thylakoid);GO:0005829(cytosol);GO:0009536(plastid);GO:0009507(chloroplast)	GO:0030234(enzyme regulator activity);GO:0000287(magnesium ion binding);GO:0010307(acetylglutamate kinase regulator activity);GO:0005524(ATP binding);GO:0000166(nucleotide binding);GO:0046872(metal ion binding)
TraesCS1A01G076200	ABU93236.1	R2R3 Myb-like protein [Triticum aestivum]	*	*	GO:0003677(DNA binding)
TraesCS1A01G076300	EMS64607.1	hypothetical protein TRIUR3_23492 [Triticum urartu]	*	*	*
TraesCS1A01G076400	BAJ84921.1	predicted protein [Hordeum vulgare subsp. vulgare]	*	*	*
TraesCS1A01G076500	EMT30450.1	Disease resistance protein RPM1 [Aegilops tauschii]	*	*	GO:0043531(ADP binding)
TraesCS1A01G076600	BAJ98560.1	predicted protein [Hordeum vulgare subsp. vulgare]	*	*	*
TraesCS1A01G076700	EMT20826.1	Cytochrome P450 76C1 [Aegilops tauschii]	GO:0055114(oxidation-reduction process);GO:0044550(secondary metabolite biosynthetic process);GO:0022900(electron transport chain)	GO:0016020(membrane);GO:0016021(integral component of membrane)	GO:0004497(monooxygenase activity);GO:0016705(oxidoreductase activity, acting on paired donors, with incorporation or reduction of molecular oxygen);GO:0020037(heme binding);GO:0046872(metal ion binding);GO:0005506(iron ion binding);GO:0016491(oxidoreductase activity);GO:0016709(oxidoreductase activity, acting on paired donors, with incorporation or reduction of molecular oxygen, NAD(P)H as one d…
TraesCS1A01G076800	EMS67828.1	hypothetical protein TRIUR3_22661 [Triticum urartu]	*	*	*
TraesCS1A01G076900	EMS55736.1	hypothetical protein TRIUR3_30853 [Triticum urartu]	*	*	*
TraesCS1A01G077000	XP_003566681.1	PREDICTED: GDSL esterase/lipase At1g09390-like [Brachypodium distachyon]	*	GO:0016020(membrane);GO:0016021(integral component of membrane)	GO:0016788(hydrolase activity, acting on ester bonds)
TraesCS1A01G077100	ABE02652.1	putative AP2 protein [Hordeum vulgare]	*	*	*
TraesCS1A01G077200	ABG29422.1	GSK-like kinase 1A [Triticum aestivum]	GO:0006468(protein phosphorylation);GO:0016310(phosphorylation)	*	GO:0004672(protein kinase activity);GO:0005524(ATP binding);GO:0004674(protein serine/threonine kinase activity);GO:0000166(nucleotide binding);GO:0016301(kinase activity);GO:0016740(transferase activity);GO:0050321(tau-protein kinase activity)
TraesCS1A01G077300	EMS53240.1	hypothetical protein TRIUR3_15308 [Triticum urartu]	*	GO:0016020(membrane);GO:0016021(integral component of membrane)	*
TraesCS1A01G077400	EMS55318.1	hypothetical protein TRIUR3_16936 [Triticum urartu]	*	*	*
TraesCS1A01G077500	EMT25026.1	Putative protein phosphatase 2C 47 [Aegilops tauschii]	GO:0006470(protein dephosphorylation)	*	GO:0004722(protein serine/threonine phosphatase activity);GO:0004721(phosphoprotein phosphatase activity);GO:0046872(metal ion binding);GO:0003824(catalytic activity);GO:0016787(hydrolase activity);GO:0043169(cation binding)
TraesCS1A01G077600	BAJ96888.1	predicted protein [Hordeum vulgare subsp. vulgare]	GO:0070940(dephosphorylation of RNA polymerase II C-terminal domain);GO:0008150(biological_process)	GO:0005737(cytoplasm);GO:0005634(nucleus)	GO:0008420(CTD phosphatase activity);GO:0004721(phosphoprotein phosphatase activity);GO:0046872(metal ion binding);GO:0016787(hydrolase activity)
TraesCS1A01G077700	EMS53366.1	Peroxidase 2 [Triticum urartu]	GO:0009664(plant-type cell wall organization);GO:0042744(hydrogen peroxide catabolic process);GO:0006979(response to oxidative stress);GO:0055114(oxidation-reduction process)	GO:0009505(plant-type cell wall);GO:0005576(extracellular region)	GO:0016491(oxidoreductase activity);GO:0004601(peroxidase activity);GO:0020037(heme binding);GO:0046872(metal ion binding)
TraesCS1A01G077800	BAK03484.1	predicted protein [Hordeum vulgare subsp. vulgare]	GO:0003333(amino acid transmembrane transport);GO:0006810(transport);GO:0009734(auxin-activated signaling pathway);GO:0006865(amino acid transport);GO:0009624(response to nematode);GO:0048829(root cap development);GO:0010588(cotyledon vascular tissue pattern formation)	GO:0005886(plasma membrane);GO:0016021(integral component of membrane);GO:0016020(membrane)	GO:0015171(amino acid transmembrane transporter activity);GO:0015293(symporter activity);GO:0005215(transporter activity)
TraesCS1A01G077900	EMS68773.1	Peroxidase 2 [Triticum urartu]	GO:0009664(plant-type cell wall organization);GO:0042744(hydrogen peroxide catabolic process);GO:0006979(response to oxidative stress);GO:0055114(oxidation-reduction process)	GO:0009505(plant-type cell wall);GO:0005576(extracellular region)	GO:0016491(oxidoreductase activity);GO:0004601(peroxidase activity);GO:0020037(heme binding);GO:0046872(metal ion binding)
TraesCS1A01G078000	EMS68772.1	Peroxidase 2 [Triticum urartu]	GO:0009664(plant-type cell wall organization);GO:0042744(hydrogen peroxide catabolic process);GO:0006979(response to oxidative stress);GO:0055114(oxidation-reduction process)	GO:0009505(plant-type cell wall);GO:0005576(extracellular region)	GO:0016491(oxidoreductase activity);GO:0004601(peroxidase activity);GO:0020037(heme binding);GO:0046872(metal ion binding)
TraesCS1A01G078100	BAJ92331.1	predicted protein [Hordeum vulgare subsp. vulgare]	GO:0042744(hydrogen peroxide catabolic process);GO:0055114(oxidation-reduction process);GO:0006979(response to oxidative stress);GO:0009664(plant-type cell wall organization)	GO:0005576(extracellular region);GO:0009505(plant-type cell wall);GO:0005739(mitochondrion)	GO:0020037(heme binding);GO:0046872(metal ion binding);GO:0016491(oxidoreductase activity);GO:0004601(peroxidase activity)
TraesCS1A01G078200	EMT13671.1	Peroxidase 5 [Aegilops tauschii]	GO:0042744(hydrogen peroxide catabolic process);GO:0006979(response to oxidative stress);GO:0055114(oxidation-reduction process);GO:0009664(plant-type cell wall organization)	GO:0005576(extracellular region);GO:0009505(plant-type cell wall)	GO:0016491(oxidoreductase activity);GO:0004601(peroxidase activity);GO:0020037(heme binding);GO:0046872(metal ion binding)
TraesCS1A01G078300	EMS53882.1	hypothetical protein TRIUR3_18277 [Triticum urartu]	*	*	*
TraesCS1A01G078400	EMT13671.1	Peroxidase 5 [Aegilops tauschii]	GO:0042744(hydrogen peroxide catabolic process);GO:0055114(oxidation-reduction process);GO:0009664(plant-type cell wall organization);GO:0006979(response to oxidative stress)	GO:0005576(extracellular region);GO:0009505(plant-type cell wall)	GO:0020037(heme binding);GO:0046872(metal ion binding);GO:0016491(oxidoreductase activity);GO:0004601(peroxidase activity)
TraesCS1A01G078500	EMT03598.1	hypothetical protein F775_21893 [Aegilops tauschii]	GO:0031146(SCF-dependent proteasomal ubiquitin-dependent protein catabolic process)	GO:0019005(SCF ubiquitin ligase complex)	GO:0004842(ubiquitin-protein transferase activity)
TraesCS1A01G078600	EMS60334.1	Peroxidase 5 [Triticum urartu]	GO:0042744(hydrogen peroxide catabolic process);GO:0055114(oxidation-reduction process);GO:0009664(plant-type cell wall organization);GO:0006979(response to oxidative stress)	GO:0005576(extracellular region);GO:0009505(plant-type cell wall)	GO:0020037(heme binding);GO:0046872(metal ion binding);GO:0016491(oxidoreductase activity);GO:0004601(peroxidase activity)
TraesCS1A01G078700	BAJ85883.1	predicted protein [Hordeum vulgare subsp. vulgare]	GO:0008150(biological_process)	GO:0016020(membrane);GO:0016021(integral component of membrane)	GO:0003674(molecular_function)
TraesCS1A01G078800	EMS47979.1	putative glutathione S-transferase GSTF1 [Triticum urartu]	GO:0006749(glutathione metabolic process)	GO:0005737(cytoplasm)	GO:0004364(glutathione transferase activity);GO:0016740(transferase activity)
TraesCS1A01G078900	EMS45394.1	putative glutathione S-transferase GSTF1 [Triticum urartu]	GO:0006749(glutathione metabolic process)	GO:0005737(cytoplasm)	GO:0004364(glutathione transferase activity);GO:0016740(transferase activity)
TraesCS1A01G079000	EMT10331.1	Group XV phospholipase A2 [Aegilops tauschii]	GO:0006629(lipid metabolic process)	GO:0016020(membrane);GO:0016021(integral component of membrane);GO:0005739(mitochondrion)	GO:0008374(O-acyltransferase activity);GO:0016740(transferase activity);GO:0016746(transferase activity, transferring acyl groups);GO:0004607(phosphatidylcholine-sterol O-acyltransferase activity)
TraesCS1A01G079100	EMS51266.1	Lecithin-cholesterol acyltransferase-like 1 [Triticum urartu]	GO:0006629(lipid metabolic process)	GO:0016020(membrane);GO:0016021(integral component of membrane)	GO:0008374(O-acyltransferase activity);GO:0016740(transferase activity);GO:0016746(transferase activity, transferring acyl groups);GO:0004607(phosphatidylcholine-sterol O-acyltransferase activity)
TraesCS1A01G079200	EMS51266.1	Lecithin-cholesterol acyltransferase-like 1 [Triticum urartu]	GO:0006629(lipid metabolic process)	GO:0016020(membrane);GO:0016021(integral component of membrane)	GO:0008374(O-acyltransferase activity);GO:0016740(transferase activity);GO:0016746(transferase activity, transferring acyl groups)
TraesCS1A01G079300	BAB91948.1	hypothetical protein [Oryza sativa Japonica Group]	*	*	GO:0046983(protein dimerization activity)
TraesCS1A01G079400	EMS51265.1	Peroxidase 5 [Triticum urartu]	GO:0042744(hydrogen peroxide catabolic process);GO:0055114(oxidation-reduction process);GO:0009664(plant-type cell wall organization);GO:0006979(response to oxidative stress)	GO:0005576(extracellular region);GO:0009505(plant-type cell wall)	GO:0020037(heme binding);GO:0046872(metal ion binding);GO:0016491(oxidoreductase activity);GO:0004601(peroxidase activity)
TraesCS1A01G079500	EMT10333.1	Peroxidase 5 [Aegilops tauschii]	GO:0042744(hydrogen peroxide catabolic process);GO:0055114(oxidation-reduction process);GO:0009664(plant-type cell wall organization);GO:0006979(response to oxidative stress)	GO:0005576(extracellular region);GO:0009505(plant-type cell wall)	GO:0020037(heme binding);GO:0046872(metal ion binding);GO:0016491(oxidoreductase activity);GO:0004601(peroxidase activity)
TraesCS1A01G079600	EMT15916.1	hypothetical protein F775_10666 [Aegilops tauschii]	*	*	*
TraesCS1A01G079700	EMS68085.1	Pto-interacting protein 1 [Triticum urartu]	GO:0006468(protein phosphorylation);GO:0016310(phosphorylation)	GO:0016021(integral component of membrane);GO:0016020(membrane)	GO:0004672(protein kinase activity);GO:0005524(ATP binding);GO:0004674(protein serine/threonine kinase activity);GO:0016301(kinase activity)
TraesCS1A01G079800	EMT15918.1	hypothetical protein F775_00786 [Aegilops tauschii]	*	*	*
TraesCS1A01G079900	KJB18225.1	hypothetical protein B456_003G040200 [Gossypium raimondii]	GO:0006334(nucleosome assembly)	GO:0000786(nucleosome);GO:0005694(chromosome);GO:0005634(nucleus)	GO:0003677(DNA binding);GO:0046982(protein heterodimerization activity)
TraesCS1A01G080000	EMS53621.1	Germin-like protein 5-1 [Triticum urartu]	GO:2000280(regulation of root development);GO:0033609(oxalate metabolic process);GO:0010497(plasmodesmata-mediated intercellular transport);GO:0055114(oxidation-reduction process)	GO:0005576(extracellular region);GO:0005618(cell wall);GO:0048046(apoplast);GO:0009506(plasmodesma)	GO:0030145(manganese ion binding);GO:0045735(nutrient reservoir activity);GO:0046872(metal ion binding);GO:0046564(oxalate decarboxylase activity);GO:0004784(superoxide dismutase activity);GO:0016491(oxidoreductase activity)
TraesCS1A01G080100	BAJ89630.1	predicted protein [Hordeum vulgare subsp. vulgare]	*	GO:0016020(membrane);GO:0016021(integral component of membrane)	*
TraesCS1A01G080200	EMS58193.1	hypothetical protein TRIUR3_12822 [Triticum urartu]	*	*	GO:0008270(zinc ion binding)
TraesCS1A01G080300	EMT18900.1	Peptide chain release factor 1 [Aegilops tauschii]	GO:0006415(translational termination)	GO:0005737(cytoplasm)	GO:0016149(translation release factor activity, codon specific);GO:0003747(translation release factor activity);GO:0043022(ribosome binding)
TraesCS1A01G080400	EMT18901.1	Speckle-type POZ protein-like protein [Aegilops tauschii]	*	*	*
TraesCS1A01G080500	EMT18902.1	CBL-interacting protein kinase 17 [Aegilops tauschii]	GO:0016310(phosphorylation);GO:0007165(signal transduction);GO:0006468(protein phosphorylation);GO:0035556(intracellular signal transduction)	GO:0005737(cytoplasm);GO:0005634(nucleus);GO:0009536(plastid)	GO:0004672(protein kinase activity);GO:0004674(protein serine/threonine kinase activity);GO:0016301(kinase activity);GO:0016740(transferase activity);GO:0005524(ATP binding);GO:0000166(nucleotide binding)
TraesCS1A01G080600	AJR22378.1	CBL-interacting protein kinase 17 [Triticum aestivum]	GO:0016310(phosphorylation);GO:0007165(signal transduction);GO:0006468(protein phosphorylation);GO:0035556(intracellular signal transduction)	GO:0005737(cytoplasm);GO:0005634(nucleus);GO:0009536(plastid)	GO:0004672(protein kinase activity);GO:0004674(protein serine/threonine kinase activity);GO:0016301(kinase activity);GO:0016740(transferase activity);GO:0005524(ATP binding);GO:0000166(nucleotide binding)
TraesCS1A01G080700	AEZ51506.1	CBL-interacting protein kinase 17 [Hordeum vulgare subsp. spontaneum]	GO:0016310(phosphorylation);GO:0007165(signal transduction);GO:0006468(protein phosphorylation);GO:0035556(intracellular signal transduction)	GO:0005737(cytoplasm);GO:0005634(nucleus);GO:0009536(plastid)	GO:0004672(protein kinase activity);GO:0004674(protein serine/threonine kinase activity);GO:0016301(kinase activity);GO:0016740(transferase activity);GO:0005524(ATP binding);GO:0000166(nucleotide binding)
TraesCS1A01G080800	XP_014758337.1	PREDICTED: uncharacterized protein LOC100825235 isoform X4 [Brachypodium distachyon]	*	*	*
TraesCS1A01G080900	EEC67236.1	hypothetical protein OsI_34166 [Oryza sativa Indica Group]	*	*	*
TraesCS1A01G081000	CDM81745.1	unnamed protein product [Triticum aestivum]	*	*	*
TraesCS1A01G081100	EMS59688.1	hypothetical protein TRIUR3_20521 [Triticum urartu]	*	GO:0009536(plastid)	*
TraesCS1A01G081200	XP_015640272.1	PREDICTED: 3'-N-debenzoyl-2'-deoxytaxol N-benzoyltransferase [Oryza sativa Japonica Group]	*	*	GO:0016747(transferase activity, transferring acyl groups other than amino-acyl groups);GO:0016740(transferase activity)
TraesCS1A01G081300	AOV85896.1	ABCB1, partial [Triticum polonicum]	GO:0006810(transport);GO:0055085(transmembrane transport)	GO:0016021(integral component of membrane);GO:0016020(membrane)	GO:0005524(ATP binding);GO:0000166(nucleotide binding);GO:0016887(ATPase activity);GO:0042626(ATPase activity, coupled to transmembrane movement of substances)
TraesCS1A01G081400	EMS52546.1	hypothetical protein TRIUR3_25925 [Triticum urartu]	GO:0019432(triglyceride biosynthetic process);GO:0009060(aerobic respiration)	GO:0005829(cytosol)	GO:0010181(FMN binding);GO:0004144(diacylglycerol O-acyltransferase activity);GO:0003954(NADH dehydrogenase activity);GO:0051539(4 iron, 4 sulfur cluster binding);GO:0051287(NAD binding);GO:0016740(transferase activity);GO:0016746(transferase activity, transferring acyl groups)
TraesCS1A01G081500	EMS52545.1	Reticulon-like protein B1 [Triticum urartu]	GO:0071786(endoplasmic reticulum tubular network organization)	GO:0016021(integral component of membrane);GO:0016020(membrane);GO:0005789(endoplasmic reticulum membrane);GO:0005783(endoplasmic reticulum);GO:0071458(integral component of cytoplasmic side of endoplasmic reticulum membrane);GO:0005886(plasma membrane);GO:0005773(vacuole);GO:0071782(endoplasmic reticulum tubular network)	*
TraesCS1A01G081600	BAJ98534.1	predicted protein [Hordeum vulgare subsp. vulgare]	*	GO:0016020(membrane);GO:0016021(integral component of membrane)	*
TraesCS1A01G081700	EMS64913.1	hypothetical protein TRIUR3_08373 [Triticum urartu]	*	GO:0016020(membrane);GO:0016021(integral component of membrane)	*
TraesCS1A01G081800	XP_010233551.1	PREDICTED: arginine-glutamic acid dipeptide repeats protein-like [Brachypodium distachyon]	*	*	*
TraesCS1A01G081900	EMT03476.1	hypothetical protein F775_14882 [Aegilops tauschii]	*	GO:0016020(membrane);GO:0016021(integral component of membrane)	*
TraesCS1A01G082000	EMS45962.1	Aspartic proteinase [Triticum urartu]	GO:0006629(lipid metabolic process);GO:0006508(proteolysis);GO:0030163(protein catabolic process)	GO:0016020(membrane);GO:0016021(integral component of membrane)	GO:0008233(peptidase activity);GO:0004190(aspartic-type endopeptidase activity);GO:0016787(hydrolase activity);GO:0003779(actin binding)
TraesCS1A01G082100	XP_014753715.1	PREDICTED: uncharacterized protein LOC104582762 [Brachypodium distachyon]	*	GO:0016021(integral component of membrane);GO:0016020(membrane);GO:0009536(plastid)	*
TraesCS1A01G082200	BAK02914.1	predicted protein [Hordeum vulgare subsp. vulgare]	*	*	*
TraesCS1A01G082300	EMS51463.1	hypothetical protein TRIUR3_26192 [Triticum urartu]	GO:0009733(response to auxin)	*	*
TraesCS1A01G082400	EMS51464.1	Chitinase 10 [Triticum urartu]	GO:0005975(carbohydrate metabolic process);GO:0016998(cell wall macromolecule catabolic process);GO:0006032(chitin catabolic process);GO:0050832(defense response to fungus)	GO:0016020(membrane);GO:0016021(integral component of membrane);GO:0005618(cell wall);GO:0005576(extracellular region)	GO:0004568(chitinase activity)
TraesCS1A01G082500	XP_015640253.1	PREDICTED: hydrophobic protein LTI6B [Oryza sativa Japonica Group]	*	GO:0016020(membrane);GO:0016021(integral component of membrane)	*
TraesCS1A01G082600	EMS62932.1	Chromatin structure-remodeling complex protein BSH [Triticum urartu]	GO:0006338(chromatin remodeling);GO:0043044(ATP-dependent chromatin remodeling);GO:0006337(nucleosome disassembly);GO:0006357(regulation of transcription from RNA polymerase II promoter);GO:0006281(DNA repair)	GO:0000228(nuclear chromosome);GO:0005634(nucleus)	*
TraesCS1A01G082700	XP_004967638.1	PREDICTED: auxin-responsive protein IAA4 [Setaria italica]	GO:0009734(auxin-activated signaling pathway);GO:0006351(transcription, DNA-templated);GO:0006355(regulation of transcription, DNA-templated);GO:0009733(response to auxin);GO:0048364(root development);GO:0048367(shoot system development);GO:0009630(gravitropism)	GO:0005634(nucleus);GO:0009536(plastid)	*
TraesCS1A01G082800	EMT01290.1	hypothetical protein F775_01623 [Aegilops tauschii]	*	*	*
TraesCS1A01G082900	EMS60676.1	hypothetical protein TRIUR3_19701 [Triticum urartu]	*	*	*
TraesCS1A01G083000	BAJ92913.1	predicted protein [Hordeum vulgare subsp. vulgare]	GO:0080113(regulation of seed growth);GO:0006351(transcription, DNA-templated);GO:0040008(regulation of growth);GO:0006355(regulation of transcription, DNA-templated);GO:0009742(brassinosteroid mediated signaling pathway)	GO:0005634(nucleus);GO:0009536(plastid)	GO:0046983(protein dimerization activity);GO:0005515(protein binding)
TraesCS1A01G083100	EMT11047.1	Transcription factor MYB86 [Aegilops tauschii]	*	*	GO:0003677(DNA binding)
TraesCS1A01G083200	BAS93428.1	Os05g0331616 [Oryza sativa Japonica Group]	*	*	*
TraesCS1A01G083300	XP_003566590.1	PREDICTED: uncharacterized protein LOC100822944 isoform X1 [Brachypodium distachyon]	*	*	*
TraesCS1A01G083400	AAY84882.1	mRNA transport factor [Triticum aestivum]	GO:0000381(regulation of alternative mRNA splicing, via spliceosome);GO:0006396(RNA processing);GO:0000184(nuclear-transcribed mRNA catabolic process, nonsense-mediated decay)	GO:0005737(cytoplasm);GO:0035145(exon-exon junction complex);GO:0005634(nucleus);GO:0005654(nucleoplasm);GO:0005730(nucleolus);GO:0016604(nuclear body)	GO:0003676(nucleic acid binding);GO:0003723(RNA binding);GO:0003729(mRNA binding);GO:0000166(nucleotide binding)
TraesCS1A01G083500	CDM80232.1	unnamed protein product [Triticum aestivum]	*	*	*
TraesCS1A01G083600	EMT08133.1	Signal recognition particle 14 kDa protein [Aegilops tauschii]	GO:0045047(protein targeting to ER);GO:0006614(SRP-dependent cotranslational protein targeting to membrane);GO:0006605(protein targeting)	GO:0005737(cytoplasm);GO:0030529(intracellular ribonucleoprotein complex);GO:0005786(signal recognition particle, endoplasmic reticulum targeting);GO:0048500(signal recognition particle)	GO:0030942(endoplasmic reticulum signal peptide binding);GO:0003723(RNA binding);GO:0008312(7S RNA binding)
TraesCS1A01G083700	EMS54932.1	hypothetical protein TRIUR3_33181 [Triticum urartu]	*	*	*
TraesCS1A01G083800	BAJ85825.1	predicted protein [Hordeum vulgare subsp. vulgare]	*	GO:0009536(plastid)	GO:0016491(oxidoreductase activity)
TraesCS1A01G083900	EMT30747.1	hypothetical protein F775_19030 [Aegilops tauschii]	*	GO:0016021(integral component of membrane);GO:0016020(membrane)	*
TraesCS1A01G084000	BAJ88238.1	predicted protein [Hordeum vulgare subsp. vulgare]	*	*	GO:0016747(transferase activity, transferring acyl groups other than amino-acyl groups);GO:0016740(transferase activity);GO:0016746(transferase activity, transferring acyl groups)
TraesCS1A01G084100	XP_010231738.1	PREDICTED: putative TrmH family tRNA/rRNA methyltransferase [Brachypodium distachyon]	GO:0006396(RNA processing);GO:0000453(enzyme-directed rRNA 2'-O-methylation);GO:0032259(methylation)	GO:0009536(plastid)	GO:0003723(RNA binding);GO:0070039(rRNA (guanosine-2'-O-)-methyltransferase activity);GO:0008173(RNA methyltransferase activity);GO:0016740(transferase activity);GO:0008168(methyltransferase activity)
TraesCS1A01G084200	BAJ96887.1	predicted protein [Hordeum vulgare subsp. vulgare]	GO:0009966(regulation of signal transduction)	GO:0005737(cytoplasm)	GO:0004842(ubiquitin-protein transferase activity);GO:0008270(zinc ion binding);GO:0016874(ligase activity)
TraesCS1A01G084300	BAJ85890.1	predicted protein [Hordeum vulgare subsp. vulgare]	GO:0006355(regulation of transcription, DNA-templated);GO:0008380(RNA splicing);GO:0009658(chloroplast organization);GO:0032502(developmental process);GO:0042255(ribosome assembly)	GO:0005739(mitochondrion);GO:0009507(chloroplast)	GO:0003690(double-stranded DNA binding);GO:0003727(single-stranded RNA binding);GO:0019843(rRNA binding)
TraesCS1A01G084400	KQJ84093.1	hypothetical protein BRADI_5g18643, partial [Brachypodium distachyon]	*	GO:0005737(cytoplasm);GO:0005654(nucleoplasm)	GO:0003677(DNA binding);GO:0046983(protein dimerization activity);GO:0003676(nucleic acid binding);GO:0000981(RNA polymerase II transcription factor activity, sequence-specific DNA binding)
TraesCS1A01G084500	BAJ85350.1	predicted protein [Hordeum vulgare subsp. vulgare]	GO:0008152(metabolic process)	GO:0005829(cytosol)	GO:0003824(catalytic activity);GO:0050278(sedoheptulose-bisphosphatase activity)
TraesCS1A01G084600	EMT12056.1	hypothetical protein F775_43762 [Aegilops tauschii]	*	*	*
TraesCS1A01G084700	CDM83531.1	unnamed protein product [Triticum aestivum]	*	*	*
TraesCS1A01G084800	EMS45315.1	hypothetical protein TRIUR3_11356 [Triticum urartu]	*	*	*
TraesCS1A01G084900	BAJ86448.1	predicted protein [Hordeum vulgare subsp. vulgare]	*	*	*
TraesCS1A01G085000	EMS45316.1	Replication protein A 70 kDa DNA-binding subunit [Triticum urartu]	GO:0006310(DNA recombination);GO:0006281(DNA repair);GO:0006260(DNA replication);GO:0006974(cellular response to DNA damage stimulus)	GO:0005634(nucleus)	GO:0003677(DNA binding);GO:0003676(nucleic acid binding);GO:0008270(zinc ion binding);GO:0046872(metal ion binding);GO:0005515(protein binding)
TraesCS1A01G085100	CDM85691.1	unnamed protein product [Triticum aestivum]	*	GO:0016020(membrane);GO:0016021(integral component of membrane)	*
TraesCS1A01G085200	EMT24969.1	hypothetical protein F775_14694 [Aegilops tauschii]	*	*	*
TraesCS1A01G085300	EMS47951.1	hypothetical protein TRIUR3_32499 [Triticum urartu]	*	*	*
TraesCS1A01G085400	BAK01758.1	predicted protein [Hordeum vulgare subsp. vulgare]	*	*	*
TraesCS1A01G085500	BAJ86134.1	predicted protein [Hordeum vulgare subsp. vulgare]	GO:0006474(N-terminal protein amino acid acetylation)	GO:0031248(protein acetyltransferase complex);GO:0009507(chloroplast)	GO:0016740(transferase activity);GO:0004596(peptide alpha-N-acetyltransferase activity);GO:0008080(N-acetyltransferase activity);GO:0016746(transferase activity, transferring acyl groups)
TraesCS1A01G085600	EMT23015.1	Alanine aminotransferase 2 [Aegilops tauschii]	GO:0009058(biosynthetic process)	*	GO:0003824(catalytic activity);GO:0030170(pyridoxal phosphate binding);GO:0008483(transaminase activity);GO:0016740(transferase activity);GO:0016847(1-aminocyclopropane-1-carboxylate synthase activity)
TraesCS1A01G085700	EMT19147.1	hypothetical protein F775_14871 [Aegilops tauschii]	*	*	GO:0016829(lyase activity)
TraesCS1A01G085800	BAJ90183.1	predicted protein [Hordeum vulgare subsp. vulgare]	GO:0055114(oxidation-reduction process)	GO:0005737(cytoplasm)	GO:0046872(metal ion binding);GO:0016491(oxidoreductase activity);GO:0051213(dioxygenase activity);GO:0016706(oxidoreductase activity, acting on paired donors, with incorporation or reduction of molecular oxygen, 2-oxoglutarate as one donor, and incorporation of one atom each of oxygen into both donors);GO:0005506(iron ion binding)
TraesCS1A01G085900	EMS57737.1	hypothetical protein TRIUR3_14801 [Triticum urartu]	*	*	GO:0016829(lyase activity)
TraesCS1A01G086000	CDM85691.1	unnamed protein product [Triticum aestivum]	*	GO:0016020(membrane);GO:0016021(integral component of membrane)	*
TraesCS1A01G086100	P08819.2	RecName: Full=Serine carboxypeptidase 2; AltName: Full=CPDW-II; Short=CP-WII; AltName: Full=Carboxypeptidase D; AltName: Full=Serine carboxypeptidase II; Contains: RecName: Full=Serine carboxypeptidase 2 chain A; AltName: Full=Serine carboxypeptidase II chain A; Contains: RecName: Full=Serine carboxypeptidase 2 chain B; AltName: Full=Serine carboxypeptidase II chain B; Flags: Precursor	GO:0006508(proteolysis);GO:0051603(proteolysis involved in cellular protein catabolic process)	GO:0005773(vacuole);GO:0005739(mitochondrion)	GO:0008233(peptidase activity);GO:0004180(carboxypeptidase activity);GO:0004185(serine-type carboxypeptidase activity);GO:0016787(hydrolase activity)
TraesCS1A01G086200	EMT23314.1	hypothetical protein F775_32916 [Aegilops tauschii]	*	GO:0016021(integral component of membrane);GO:0016020(membrane)	*
TraesCS1A01G086300	EMT29601.1	Putative cyclic nucleotide-gated ion channel 9 [Aegilops tauschii]	GO:0006810(transport);GO:0055085(transmembrane transport);GO:0006811(ion transport);GO:0042391(regulation of membrane potential);GO:0006813(potassium ion transport)	GO:0016020(membrane);GO:0016021(integral component of membrane);GO:0005887(integral component of plasma membrane)	GO:0005216(ion channel activity);GO:0005249(voltage-gated potassium channel activity)
TraesCS1A01G086400	EMS66066.1	hypothetical protein TRIUR3_09296 [Triticum urartu]	*	*	*
TraesCS1A01G086500	ABC54586.1	mitogen-activated protein kinase 2 [Triticum aestivum]	GO:0016310(phosphorylation);GO:0006468(protein phosphorylation)	*	GO:0004672(protein kinase activity);GO:0004674(protein serine/threonine kinase activity);GO:0016301(kinase activity);GO:0016740(transferase activity);GO:0004707(MAP kinase activity);GO:0005524(ATP binding);GO:0000166(nucleotide binding)
TraesCS1A01G086600	EMS68018.1	hypothetical protein TRIUR3_00872 [Triticum urartu]	*	*	*
TraesCS1A01G086700	EMS68019.1	Subtilisin-chymotrypsin inhibitor-2A [Triticum urartu]	GO:0009611(response to wounding)	*	GO:0004867(serine-type endopeptidase inhibitor activity)
TraesCS1A01G086800	XP_003566579.1	PREDICTED: LEC14B homolog isoform X1 [Brachypodium distachyon]	GO:0008150(biological_process)	GO:0080008(Cul4-RING E3 ubiquitin ligase complex);GO:0005737(cytoplasm)	GO:0000166(nucleotide binding)
TraesCS1A01G086900	BAJ97824.1	predicted protein [Hordeum vulgare subsp. vulgare]	*	GO:0016021(integral component of membrane);GO:0016020(membrane);GO:0005739(mitochondrion)	GO:0016740(transferase activity);GO:0016746(transferase activity, transferring acyl groups)
TraesCS1A01G087000	XP_004960460.1	PREDICTED: uncharacterized protein LOC101783469 [Setaria italica]	*	*	*
TraesCS1A01G087100	BAJ86582.1	predicted protein [Hordeum vulgare subsp. vulgare]	*	GO:0016021(integral component of membrane);GO:0016020(membrane);GO:0009536(plastid)	*
TraesCS1A01G087200	AGT16106.1	zinc finger CCCH domain-containing protein [Saccharum hybrid cultivar R570]	GO:0006396(RNA processing)	GO:0005737(cytoplasm);GO:0005634(nucleus);GO:0009507(chloroplast)	GO:0003676(nucleic acid binding);GO:0004004(ATP-dependent RNA helicase activity);GO:0046872(metal ion binding);GO:0005524(ATP binding);GO:0044822(RNA binding);GO:0004386(helicase activity);GO:0016787(hydrolase activity);GO:0003677(DNA binding);GO:0000166(nucleotide binding)
TraesCS1A01G087300	XP_003565600.2	PREDICTED: zinc finger CCCH domain-containing protein 4 isoform X1 [Brachypodium distachyon]	GO:0006396(RNA processing)	GO:0005737(cytoplasm);GO:0005634(nucleus);GO:0009507(chloroplast)	GO:0003676(nucleic acid binding);GO:0004004(ATP-dependent RNA helicase activity);GO:0046872(metal ion binding);GO:0005524(ATP binding);GO:0044822(RNA binding);GO:0004386(helicase activity);GO:0016787(hydrolase activity);GO:0003677(DNA binding);GO:0000166(nucleotide binding)
TraesCS1A01G087400	EMT27210.1	hypothetical protein F775_24543 [Aegilops tauschii]	*	*	*
TraesCS1A01G087500	EMS46456.1	Lysosomal alpha-mannosidase [Triticum urartu]	GO:0008152(metabolic process);GO:0005975(carbohydrate metabolic process);GO:0006013(mannose metabolic process);GO:0006517(protein deglycosylation)	*	GO:0003824(catalytic activity);GO:0004559(alpha-mannosidase activity);GO:0004553(hydrolase activity, hydrolyzing O-glycosyl compounds);GO:0016798(hydrolase activity, acting on glycosyl bonds);GO:0030246(carbohydrate binding);GO:0015923(mannosidase activity);GO:0016787(hydrolase activity);GO:0008270(zinc ion binding);GO:0046872(metal ion binding)
TraesCS1A01G087600	EMS53812.1	hypothetical protein TRIUR3_19066 [Triticum urartu]	*	*	*
TraesCS1A01G087700	EMT20635.1	hypothetical protein F775_42769 [Aegilops tauschii]	GO:0006351(transcription, DNA-templated);GO:0006355(regulation of transcription, DNA-templated)	GO:0005634(nucleus)	GO:0003677(DNA binding);GO:0046872(metal ion binding)
TraesCS1A01G087800	XP_002460118.1	hypothetical protein SORBIDRAFT_02g023020 [Sorghum bicolor]	*	*	GO:0008270(zinc ion binding);GO:0003676(nucleic acid binding)
TraesCS1A01G087900	EMS45332.1	Transcription regulatory protein SNF2 [Triticum urartu]	*	*	GO:0042393(histone binding);GO:0005524(ATP binding)
TraesCS1A01G088000	XP_003568959.1	PREDICTED: serine/threonine-protein phosphatase BSL1 homolog isoform X2 [Brachypodium distachyon]	GO:0009742(brassinosteroid mediated signaling pathway)	GO:0005886(plasma membrane);GO:0005634(nucleus)	GO:0016787(hydrolase activity);GO:0004721(phosphoprotein phosphatase activity);GO:0046872(metal ion binding)
TraesCS1A01G088100	XP_015647431.1	PREDICTED: probable E3 ubiquitin-protein ligase XBOS34 [Oryza sativa Japonica Group]	GO:0016567(protein ubiquitination)	*	GO:0016874(ligase activity);GO:0008270(zinc ion binding);GO:0046872(metal ion binding)
TraesCS1A01G088200	XP_003568958.1	PREDICTED: DNA repair helicase UVH6-like [Brachypodium distachyon]	GO:0006289(nucleotide-excision repair);GO:0006139(nucleobase-containing compound metabolic process);GO:0009408(response to heat);GO:0006281(DNA repair);GO:0009411(response to UV)	GO:0005634(nucleus)	GO:0004003(ATP-dependent DNA helicase activity);GO:0003677(DNA binding);GO:0016818(hydrolase activity, acting on acid anhydrides, in phosphorus-containing anhydrides);GO:0008026(ATP-dependent helicase activity);GO:0003676(nucleic acid binding);GO:0005524(ATP binding);GO:0004386(helicase activity);GO:0000166(nucleotide binding);GO:0016787(hydrolase activity)
TraesCS1A01G088300	BAJ87102.1	predicted protein [Hordeum vulgare subsp. vulgare]	*	*	GO:0016747(transferase activity, transferring acyl groups other than amino-acyl groups);GO:0016740(transferase activity)
TraesCS1A01G088400	EMS45123.1	Agmatine coumaroyltransferase-1 [Triticum urartu]	*	*	GO:0016747(transferase activity, transferring acyl groups other than amino-acyl groups);GO:0016740(transferase activity)
TraesCS1A01G088500	EMT21718.1	Protein FAR1-RELATED SEQUENCE 5 [Aegilops tauschii]	GO:0006355(regulation of transcription, DNA-templated)	*	GO:0008270(zinc ion binding)
TraesCS1A01G088600	EMT18778.1	Putative sucrose-phosphatase 3 [Aegilops tauschii]	GO:0005986(sucrose biosynthetic process)	GO:0016021(integral component of membrane);GO:0016020(membrane)	GO:0000287(magnesium ion binding);GO:0050307(sucrose-phosphate phosphatase activity);GO:0016787(hydrolase activity)
TraesCS1A01G088700	EMT18777.1	Endoglucanase 20 [Aegilops tauschii]	GO:0008152(metabolic process);GO:0005975(carbohydrate metabolic process);GO:0071555(cell wall organization);GO:0000272(polysaccharide catabolic process);GO:0030245(cellulose catabolic process);GO:0009835(fruit ripening)	GO:0005576(extracellular region);GO:0016020(membrane);GO:0016021(integral component of membrane)	GO:0003824(catalytic activity);GO:0004553(hydrolase activity, hydrolyzing O-glycosyl compounds);GO:0016798(hydrolase activity, acting on glycosyl bonds);GO:0008810(cellulase activity);GO:0016787(hydrolase activity)
TraesCS1A01G088800	ABG75752.1	putative syntaxin-related protein [Triticum aestivum]	GO:0006906(vesicle fusion);GO:0016192(vesicle-mediated transport);GO:0048278(vesicle docking);GO:0006887(exocytosis);GO:0006886(intracellular protein transport)	GO:0031201(SNARE complex);GO:0005886(plasma membrane);GO:0016021(integral component of membrane);GO:0016020(membrane);GO:0012505(endomembrane system)	GO:0005484(SNAP receptor activity);GO:0000149(SNARE binding)
TraesCS1A01G088900	EMT26532.1	hypothetical protein F775_07111 [Aegilops tauschii]	GO:0016310(phosphorylation);GO:0006468(protein phosphorylation)	GO:0016021(integral component of membrane);GO:0016020(membrane);GO:0009536(plastid)	GO:0005525(GTP binding);GO:0005524(ATP binding);GO:0004672(protein kinase activity);GO:0016301(kinase activity)
TraesCS1A01G089000	EMS57013.1	hypothetical protein TRIUR3_21910 [Triticum urartu]	*	*	*
TraesCS1A01G089100	BAK03363.1	predicted protein, partial [Hordeum vulgare subsp. vulgare]	*	GO:0009536(plastid)	*
TraesCS1A01G089200	EMS65648.1	hypothetical protein TRIUR3_18499 [Triticum urartu]	*	*	*
TraesCS1A01G089300	EMT10796.1	hypothetical protein F775_15794 [Aegilops tauschii]	*	*	*
TraesCS1A01G089400	EMS50049.1	hypothetical protein TRIUR3_19024 [Triticum urartu]	*	*	*
TraesCS1A01G089500	BAK00849.1	predicted protein [Hordeum vulgare subsp. vulgare]	GO:0009693(ethylene biosynthetic process);GO:0055114(oxidation-reduction process)	*	GO:0051213(dioxygenase activity);GO:0016491(oxidoreductase activity);GO:0046872(metal ion binding);GO:0009815(1-aminocyclopropane-1-carboxylate oxidase activity)
TraesCS1A01G089600	BAK00849.1	predicted protein [Hordeum vulgare subsp. vulgare]	GO:0009693(ethylene biosynthetic process);GO:0055114(oxidation-reduction process)	*	GO:0051213(dioxygenase activity);GO:0016491(oxidoreductase activity);GO:0046872(metal ion binding);GO:0009815(1-aminocyclopropane-1-carboxylate oxidase activity)
TraesCS1A01G089700	EMT08000.1	Tuftelin-interacting protein 11 [Aegilops tauschii]	GO:0000390(spliceosomal complex disassembly);GO:0006355(regulation of transcription, DNA-templated);GO:0008380(RNA splicing);GO:0006397(mRNA processing)	GO:0071008(U2-type post-mRNA release spliceosomal complex);GO:0005634(nucleus);GO:0005681(spliceosomal complex)	GO:0003677(DNA binding);GO:0003676(nucleic acid binding)
TraesCS1A01G089800	BAJ90536.1	predicted protein [Hordeum vulgare subsp. vulgare]	GO:0006664(glycolipid metabolic process)	GO:0016020(membrane);GO:0016021(integral component of membrane);GO:0012505(endomembrane system)	GO:0046527(glucosyltransferase activity);GO:0016740(transferase activity)
TraesCS1A01G089900	EMT19022.1	Cullin-1 [Aegilops tauschii]	GO:0042787(protein ubiquitination involved in ubiquitin-dependent protein catabolic process);GO:0006511(ubiquitin-dependent protein catabolic process)	GO:0031461(cullin-RING ubiquitin ligase complex)	GO:0061630(ubiquitin protein ligase activity);GO:0031625(ubiquitin protein ligase binding)
TraesCS1A01G090000	XP_003568930.1	PREDICTED: cullin-1-like [Brachypodium distachyon]	GO:0042787(protein ubiquitination involved in ubiquitin-dependent protein catabolic process);GO:0006511(ubiquitin-dependent protein catabolic process)	GO:0031461(cullin-RING ubiquitin ligase complex)	GO:0061630(ubiquitin protein ligase activity);GO:0031625(ubiquitin protein ligase binding)
TraesCS1A01G090100	BAJ84779.1	predicted protein [Hordeum vulgare subsp. vulgare]	GO:0000226(microtubule cytoskeleton organization);GO:0030865(cortical cytoskeleton organization);GO:0000913(preprophase band assembly)	GO:0005737(cytoplasm);GO:0009524(phragmoplast);GO:0005819(spindle);GO:0005634(nucleus);GO:0005813(centrosome);GO:0016021(integral component of membrane);GO:0016020(membrane)	GO:0005509(calcium ion binding)
TraesCS1A01G090200	EMS62708.1	hypothetical protein TRIUR3_21763 [Triticum urartu]	*	*	*
TraesCS1A01G090300	XP_003568928.1	PREDICTED: anaphase-promoting complex subunit 7 [Brachypodium distachyon]	*	*	*
TraesCS1A01G090400	EMT20065.1	Putative isomerase [Aegilops tauschii]	GO:0009058(biosynthetic process)	*	GO:0003824(catalytic activity)
TraesCS1A01G090500	EMS64377.1	Deoxyuridine 5'-triphosphate nucleotidohydrolase [Triticum urartu]	GO:0046080(dUTP metabolic process);GO:0009117(nucleotide metabolic process);GO:0006226(dUMP biosynthetic process);GO:0046081(dUTP catabolic process)	GO:0005737(cytoplasm)	GO:0000287(magnesium ion binding);GO:0004170(dUTP diphosphatase activity);GO:0016787(hydrolase activity);GO:0046872(metal ion binding)
TraesCS1A01G090600	BAJ87683.1	predicted protein [Hordeum vulgare subsp. vulgare]	*	GO:0005622(intracellular);GO:0009536(plastid);GO:0005634(nucleus)	GO:0030170(pyridoxal phosphate binding)
TraesCS1A01G090700	XP_003568927.1	PREDICTED: UPF0481 protein At3g47200-like [Brachypodium distachyon]	*	GO:0016020(membrane);GO:0016021(integral component of membrane)	*
TraesCS1A01G090800	EMS67459.1	hypothetical protein TRIUR3_26282 [Triticum urartu]	*	*	*
TraesCS1A01G090900	EMT05393.1	E3 ubiquitin-protein ligase rnf12-B [Aegilops tauschii]	GO:0000209(protein polyubiquitination);GO:0043161(proteasome-mediated ubiquitin-dependent protein catabolic process);GO:0042787(protein ubiquitination involved in ubiquitin-dependent protein catabolic process)	*	GO:0061630(ubiquitin protein ligase activity);GO:0008270(zinc ion binding);GO:0046872(metal ion binding)
TraesCS1A01G091000	EMS62597.1	hypothetical protein TRIUR3_20614 [Triticum urartu]	GO:0045892(negative regulation of transcription, DNA-templated)	*	GO:0010181(FMN binding);GO:0016491(oxidoreductase activity)
TraesCS1A01G091100	XP_003568924.1	PREDICTED: probable chromatin-remodeling complex ATPase chain [Brachypodium distachyon]	GO:0043044(ATP-dependent chromatin remodeling);GO:0006338(chromatin remodeling)	GO:0016589(NURF complex);GO:0005634(nucleus)	GO:0003677(DNA binding);GO:0005524(ATP binding);GO:0031491(nucleosome binding);GO:0016818(hydrolase activity, acting on acid anhydrides, in phosphorus-containing anhydrides);GO:0003676(nucleic acid binding);GO:0016887(ATPase activity);GO:0004386(helicase activity);GO:0000166(nucleotide binding);GO:0016787(hydrolase activity);GO:0016740(transferase activity)
TraesCS1A01G091200	EMS63735.1	Double-stranded RNA-binding protein 2 [Triticum urartu]	*	*	GO:0003723(RNA binding)
TraesCS1A01G091300	BAK06180.1	predicted protein [Hordeum vulgare subsp. vulgare]	GO:0009734(auxin-activated signaling pathway);GO:0016567(protein ubiquitination);GO:0048443(stamen development);GO:0009733(response to auxin);GO:0010152(pollen maturation);GO:0010311(lateral root formation)	GO:0019005(SCF ubiquitin ligase complex);GO:0005634(nucleus)	GO:0010011(auxin binding);GO:0000822(inositol hexakisphosphate binding);GO:0038198(auxin receptor activity)
TraesCS1A01G091400	XP_003568921.1	PREDICTED: ATP-dependent DNA helicase Q-like SIM isoform X1 [Brachypodium distachyon]	GO:0006310(DNA recombination);GO:0000724(double-strand break repair via homologous recombination);GO:0032508(DNA duplex unwinding);GO:0006281(DNA repair)	GO:0005737(cytoplasm);GO:0005694(chromosome);GO:0005634(nucleus)	GO:0043138(3'-5' DNA helicase activity);GO:0003677(DNA binding);GO:0005524(ATP binding);GO:0009378(four-way junction helicase activity);GO:0004386(helicase activity);GO:0008026(ATP-dependent helicase activity);GO:0003676(nucleic acid binding);GO:0043140(ATP-dependent 3'-5' DNA helicase activity);GO:0016787(hydrolase activity)
TraesCS1A01G091500	AAF87999.1	starch synthase III [Triticum aestivum]	*	GO:0009536(plastid)	GO:0004373(glycogen (starch) synthase activity);GO:2001070(starch binding)
TraesCS1A01G091600	EMS45038.1	hypothetical protein TRIUR3_16001 [Triticum urartu]	GO:0030001(metal ion transport);GO:0046916(cellular transition metal ion homeostasis)	GO:0005737(cytoplasm)	GO:0046914(transition metal ion binding);GO:0046872(metal ion binding)
TraesCS1A01G091700	EMT29709.1	hypothetical protein F775_11100 [Aegilops tauschii]	GO:0006974(cellular response to DNA damage stimulus);GO:0009737(response to abscisic acid);GO:0009414(response to water deprivation);GO:2000001(regulation of DNA damage checkpoint)	GO:0080008(Cul4-RING E3 ubiquitin ligase complex);GO:0005634(nucleus);GO:0005737(cytoplasm)	GO:0000166(nucleotide binding);GO:0003677(DNA binding)
TraesCS1A01G091800	EMT24459.1	hypothetical protein F775_13189 [Aegilops tauschii]	*	*	GO:0003676(nucleic acid binding);GO:0008270(zinc ion binding)
TraesCS1A01G091900	EMS64792.1	Putative cyclin-dependent kinase F-2 [Triticum urartu]	GO:0006468(protein phosphorylation);GO:0016310(phosphorylation)	GO:0005739(mitochondrion);GO:0009536(plastid)	GO:0004672(protein kinase activity);GO:0005524(ATP binding);GO:0004674(protein serine/threonine kinase activity);GO:0000166(nucleotide binding);GO:0016301(kinase activity);GO:0004713(protein tyrosine kinase activity)
TraesCS1A01G092000	EMS64792.1	Putative cyclin-dependent kinase F-2 [Triticum urartu]	GO:0006468(protein phosphorylation);GO:0016310(phosphorylation)	GO:0005739(mitochondrion);GO:0009536(plastid)	GO:0004672(protein kinase activity);GO:0005524(ATP binding);GO:0004674(protein serine/threonine kinase activity);GO:0000166(nucleotide binding);GO:0016301(kinase activity);GO:0004713(protein tyrosine kinase activity)
TraesCS1A01G092100	EMT08215.1	Cytochrome P450 71C1 [Aegilops tauschii]	GO:0055114(oxidation-reduction process);GO:0044550(secondary metabolite biosynthetic process)	GO:0016020(membrane);GO:0016021(integral component of membrane)	GO:0004497(monooxygenase activity);GO:0016705(oxidoreductase activity, acting on paired donors, with incorporation or reduction of molecular oxygen);GO:0020037(heme binding);GO:0046872(metal ion binding);GO:0005506(iron ion binding);GO:0016491(oxidoreductase activity);GO:0016709(oxidoreductase activity, acting on paired donors, with incorporation or reduction of molecular oxygen, NAD(P)H as one d…
TraesCS1A01G092200	BAJ87574.1	predicted protein [Hordeum vulgare subsp. vulgare]	*	*	*
TraesCS1A01G092300	EMT27589.1	Putative cyclin-dependent kinase F-2 [Aegilops tauschii]	GO:0006468(protein phosphorylation);GO:0016310(phosphorylation)	GO:0005739(mitochondrion);GO:0009536(plastid)	GO:0004672(protein kinase activity);GO:0005524(ATP binding);GO:0004674(protein serine/threonine kinase activity);GO:0000166(nucleotide binding);GO:0016301(kinase activity);GO:0004713(protein tyrosine kinase activity)
TraesCS1A01G092400	EMT22251.1	hypothetical protein F775_00365 [Aegilops tauschii]	*	*	*
TraesCS1A01G092500	EMT27589.1	Putative cyclin-dependent kinase F-2 [Aegilops tauschii]	GO:0006468(protein phosphorylation);GO:0016310(phosphorylation)	GO:0005739(mitochondrion);GO:0009536(plastid)	GO:0004672(protein kinase activity);GO:0005524(ATP binding);GO:0004674(protein serine/threonine kinase activity);GO:0000166(nucleotide binding);GO:0016301(kinase activity);GO:0004713(protein tyrosine kinase activity)
TraesCS1A01G092600	KQJ88094.1	hypothetical protein BRADI_4g15320 [Brachypodium distachyon]	GO:0010466(negative regulation of peptidase activity)	GO:0005615(extracellular space)	GO:0004867(serine-type endopeptidase inhibitor activity);GO:0030414(peptidase inhibitor activity)
TraesCS1A01G092700	EMS45517.1	Bifunctional protein FolD [Triticum urartu]	GO:0009396(folic acid-containing compound biosynthetic process);GO:0055114(oxidation-reduction process);GO:0006730(one-carbon metabolic process)	GO:0005829(cytosol)	GO:0003824(catalytic activity);GO:0004488(methylenetetrahydrofolate dehydrogenase (NADP+) activity);GO:0004477(methenyltetrahydrofolate cyclohydrolase activity)
TraesCS1A01G092800	BAK05090.1	predicted protein [Hordeum vulgare subsp. vulgare]	*	*	*
TraesCS1A01G092900	BAJ94984.1	predicted protein [Hordeum vulgare subsp. vulgare]	GO:0006412(translation)	GO:0005622(intracellular);GO:0005840(ribosome);GO:0030529(intracellular ribonucleoprotein complex);GO:0022627(cytosolic small ribosomal subunit);GO:0005737(cytoplasm)	GO:0003735(structural constituent of ribosome);GO:0003723(RNA binding);GO:0019843(rRNA binding)
TraesCS1A01G093000	XP_003566543.1	PREDICTED: translocator protein homolog [Brachypodium distachyon]	GO:0006778(porphyrin-containing compound metabolic process)	GO:0005795(Golgi stack);GO:0016021(integral component of membrane);GO:0016020(membrane);GO:0005783(endoplasmic reticulum);GO:0005794(Golgi apparatus)	GO:0020037(heme binding)
TraesCS1A01G093100	BAJ87837.1	predicted protein [Hordeum vulgare subsp. vulgare]	*	*	*
TraesCS1A01G093200	XP_010231818.1	PREDICTED: pre-rRNA-processing protein TSR2 [Brachypodium distachyon]	GO:0000462(maturation of SSU-rRNA from tricistronic rRNA transcript (SSU-rRNA, 5.8S rRNA, LSU-rRNA))	GO:0005634(nucleus)	*
TraesCS1A01G093300	EMT12745.1	Glucan 1,3-beta-glucosidase [Aegilops tauschii]	GO:0008152(metabolic process);GO:0005975(carbohydrate metabolic process);GO:0007015(actin filament organization)	GO:0016021(integral component of membrane);GO:0016020(membrane)	GO:0051015(actin filament binding);GO:0004553(hydrolase activity, hydrolyzing O-glycosyl compounds);GO:0016798(hydrolase activity, acting on glycosyl bonds);GO:0016787(hydrolase activity);GO:0030674(protein binding, bridging)
TraesCS1A01G093400	EMS47703.1	hypothetical protein TRIUR3_34727 [Triticum urartu]	*	*	*
TraesCS1A01G093500	BAJ87837.1	predicted protein [Hordeum vulgare subsp. vulgare]	*	*	*
TraesCS1A01G093600	XP_002489165.1	hypothetical protein SORBIDRAFT_0015s007030 [Sorghum bicolor]	*	*	*
TraesCS1A01G093700	BAJ87837.1	predicted protein [Hordeum vulgare subsp. vulgare]	*	*	*
TraesCS1A01G093800	EMT02433.1	hypothetical protein F775_29174 [Aegilops tauschii]	GO:0019915(lipid storage);GO:0006414(translational elongation);GO:0034389(lipid particle organization);GO:0045927(positive regulation of growth);GO:0080186(developmental vegetative growth);GO:1902584(positive regulation of response to water deprivation)	GO:0005773(vacuole);GO:0005811(lipid droplet);GO:0016020(membrane);GO:0016021(integral component of membrane);GO:0005737(cytoplasm)	GO:0003746(translation elongation factor activity)
TraesCS1A01G093900	EMT02434.1	Translocase of chloroplast 159, chloroplastic [Aegilops tauschii]	*	*	GO:0016817(hydrolase activity, acting on acid anhydrides);GO:0005525(GTP binding)
TraesCS1A01G094000	BAJ95851.1	predicted protein [Hordeum vulgare subsp. vulgare]	*	GO:0016021(integral component of membrane);GO:0016020(membrane)	GO:0008375(acetylglucosaminyltransferase activity);GO:0016740(transferase activity);GO:0016757(transferase activity, transferring glycosyl groups);GO:0030158(protein xylosyltransferase activity)
TraesCS1A01G094100	EMS59125.1	hypothetical protein TRIUR3_19449 [Triticum urartu]	GO:0007275(multicellular organism development);GO:0006511(ubiquitin-dependent protein catabolic process);GO:0016567(protein ubiquitination);GO:0043161(proteasome-mediated ubiquitin-dependent protein catabolic process);GO:0006915(apoptotic process);GO:0042787(protein ubiquitination involved in ubiquitin-dependent protein catabolic process)	GO:0005634(nucleus);GO:0005737(cytoplasm);GO:0009536(plastid)	GO:0046872(metal ion binding);GO:0061630(ubiquitin protein ligase activity);GO:0004842(ubiquitin-protein transferase activity);GO:0008270(zinc ion binding);GO:0016874(ligase activity)
TraesCS1A01G094200	XP_010231690.1	PREDICTED: villin-1-like isoform X1 [Brachypodium distachyon]	GO:0051017(actin filament bundle assembly);GO:0007010(cytoskeleton organization)	*	GO:0003779(actin binding)
TraesCS1A01G094300	EMS68823.1	Transcription factor MYB98 [Triticum urartu]	*	*	GO:0003677(DNA binding)
TraesCS1A01G094400	EMS63781.1	hypothetical protein TRIUR3_24866 [Triticum urartu]	*	*	*
TraesCS1A01G094500	EMS65455.1	hypothetical protein TRIUR3_13658 [Triticum urartu]	GO:0031047(gene silencing by RNA);GO:0090502(RNA phosphodiester bond hydrolysis, endonucleolytic)	GO:0005655(nucleolar ribonuclease P complex)	GO:0004526(ribonuclease P activity)
TraesCS1A01G094600	EMS65456.1	hypothetical protein TRIUR3_13659 [Triticum urartu]	*	*	*
TraesCS1A01G094700	BAK04680.1	predicted protein [Hordeum vulgare subsp. vulgare]	GO:0006629(lipid metabolic process)	GO:0016020(membrane);GO:0016021(integral component of membrane)	GO:0016787(hydrolase activity);GO:0004806(triglyceride lipase activity)
TraesCS1A01G094800	EMT06205.1	hypothetical protein F775_14250 [Aegilops tauschii]	GO:0048366(leaf development);GO:1900865(chloroplast RNA modification);GO:0010305(leaf vascular tissue pattern formation);GO:0010087(phloem or xylem histogenesis);GO:0010588(cotyledon vascular tissue pattern formation)	*	GO:0008270(zinc ion binding)
TraesCS1A01G094900	EMT06206.1	Phenylalanine ammonia-lyase [Aegilops tauschii]	GO:0009800(cinnamic acid biosynthetic process);GO:0006559(L-phenylalanine catabolic process);GO:0009698(phenylpropanoid metabolic process)	GO:0005737(cytoplasm)	GO:0045548(phenylalanine ammonia-lyase activity);GO:0016841(ammonia-lyase activity);GO:0003824(catalytic activity);GO:0016829(lyase activity)
TraesCS1A01G095000	EMT23830.1	Kinesin-like protein KIF2C [Aegilops tauschii]	GO:0007018(microtubule-based movement)	GO:0005874(microtubule);GO:0005871(kinesin complex)	GO:0008017(microtubule binding);GO:0005524(ATP binding);GO:0000166(nucleotide binding);GO:0003777(microtubule motor activity);GO:0016887(ATPase activity);GO:0016787(hydrolase activity)
TraesCS1A01G095100	CAB75506.1	VIP2 protein [Avena fatua]	GO:0016567(protein ubiquitination)	*	GO:0008270(zinc ion binding);GO:0046872(metal ion binding);GO:0004842(ubiquitin-protein transferase activity)
TraesCS1A01G095200	XP_003568904.1	PREDICTED: gamma-tubulin complex component 4 [Brachypodium distachyon]	GO:0000226(microtubule cytoskeleton organization);GO:0090307(mitotic spindle assembly);GO:0009624(response to nematode);GO:0031122(cytoplasmic microtubule organization);GO:0040007(growth);GO:0043622(cortical microtubule organization);GO:0007020(microtubule nucleation);GO:0051298(centrosome duplication);GO:0007126(meiotic cell cycle);GO:0051415(interphase microtubule nucleation by interphase micro…	GO:0005737(cytoplasm);GO:0005816(spindle pole body);GO:0000923(equatorial microtubule organizing center);GO:0005813(centrosome);GO:0000922(spindle pole);GO:0005856(cytoskeleton);GO:0000930(gamma-tubulin complex);GO:0005874(microtubule);GO:0005815(microtubule organizing center);GO:0009506(plasmodesma);GO:0005819(spindle);GO:0005739(mitochondrion);GO:0045298(tubulin complex)	GO:0051011(microtubule minus-end binding);GO:0043015(gamma-tubulin binding);GO:0005200(structural constituent of cytoskeleton);GO:0005515(protein binding);GO:0015631(tubulin binding)
TraesCS1A01G095300	XP_006655006.2	PREDICTED: protein LURP-one-related 5-like [Oryza brachyantha]	GO:0006952(defense response)	GO:0016020(membrane);GO:0016021(integral component of membrane)	*
TraesCS1A01G095400	EMT09230.1	hypothetical protein F775_09588 [Aegilops tauschii]	*	*	*
TraesCS1A01G095500	BAJ94366.1	predicted protein [Hordeum vulgare subsp. vulgare]	*	*	GO:0016787(hydrolase activity);GO:0004721(phosphoprotein phosphatase activity);GO:0046872(metal ion binding)
TraesCS1A01G095600	BAJ88854.1	predicted protein [Hordeum vulgare subsp. vulgare]	GO:0006810(transport)	GO:0005886(plasma membrane);GO:0016021(integral component of membrane);GO:0016020(membrane)	GO:0022857(transmembrane transporter activity)
TraesCS1A01G095700	EMS61153.1	hypothetical protein TRIUR3_30504 [Triticum urartu]	*	*	*
TraesCS1A01G095800	BAJ85842.1	predicted protein [Hordeum vulgare subsp. vulgare]	GO:0019538(protein metabolic process);GO:0006508(proteolysis)	GO:0005737(cytoplasm);GO:0005622(intracellular);GO:0009536(plastid)	GO:0030145(manganese ion binding);GO:0004177(aminopeptidase activity);GO:0008235(metalloexopeptidase activity);GO:0008233(peptidase activity);GO:0046872(metal ion binding);GO:0016787(hydrolase activity)
TraesCS1A01G095900	EMT17132.1	hypothetical protein F775_13357 [Aegilops tauschii]	*	*	*
TraesCS1A01G096000	EMS64514.1	U1 small nuclear ribonucleoprotein A [Triticum urartu]	GO:0000398(mRNA splicing, via spliceosome);GO:0008380(RNA splicing);GO:0006397(mRNA processing)	GO:0005730(nucleolus);GO:0005829(cytosol);GO:0005685(U1 snRNP);GO:0005634(nucleus);GO:0030529(intracellular ribonucleoprotein complex);GO:0005681(spliceosomal complex);GO:0019013(viral nucleocapsid)	GO:0017069(snRNA binding);GO:0030619(U1 snRNA binding);GO:0003676(nucleic acid binding);GO:0035614(snRNA stem-loop binding);GO:0000166(nucleotide binding);GO:0003723(RNA binding)
TraesCS1A01G096100	BAK04691.1	predicted protein [Hordeum vulgare subsp. vulgare]	*	GO:0016592(mediator complex);GO:0016020(membrane);GO:0016021(integral component of membrane)	GO:0016740(transferase activity)
TraesCS1A01G096200	EMT31909.1	Glyoxysomal fatty acid beta-oxidation multifunctional protein MFP-a [Aegilops tauschii]	GO:0008152(metabolic process);GO:0055114(oxidation-reduction process);GO:0006631(fatty acid metabolic process);GO:0006635(fatty acid beta-oxidation);GO:0006629(lipid metabolic process)	GO:0005730(nucleolus);GO:0005777(peroxisome);GO:0005618(cell wall);GO:0009506(plasmodesma);GO:0016021(integral component of membrane);GO:0016020(membrane);GO:0009514(glyoxysome)	GO:0003824(catalytic activity);GO:0003857(3-hydroxyacyl-CoA dehydrogenase activity);GO:0016491(oxidoreductase activity);GO:0016508(long-chain-enoyl-CoA hydratase activity);GO:0016829(lyase activity);GO:0004300(enoyl-CoA hydratase activity);GO:0008692(3-hydroxybutyryl-CoA epimerase activity);GO:0018812(3-hydroxyacyl-CoA dehydratase activity);GO:0016853(isomerase activity);GO:0004165(dodecenoyl-CoA…
TraesCS1A01G096300	EMT26672.1	putative Transcription factor HBP-1b(c1) [Aegilops tauschii]	GO:0006351(transcription, DNA-templated);GO:0006355(regulation of transcription, DNA-templated);GO:0009738(abscisic acid-activated signaling pathway);GO:0046777(protein autophosphorylation);GO:0006468(protein phosphorylation);GO:0035556(intracellular signal transduction);GO:0018105(peptidyl-serine phosphorylation)	GO:0005737(cytoplasm);GO:0005634(nucleus)	GO:0003700(transcription factor activity, sequence-specific DNA binding);GO:0043565(sequence-specific DNA binding);GO:0004672(protein kinase activity);GO:0004674(protein serine/threonine kinase activity);GO:0005509(calcium ion binding);GO:0005524(ATP binding);GO:0005516(calmodulin binding);GO:0004683(calmodulin-dependent protein kinase activity);GO:0000166(nucleotide binding);GO:0009931(calcium-d…
TraesCS1A01G096400	EMT03559.1	hypothetical protein F775_07695 [Aegilops tauschii]	GO:0016926(protein desumoylation)	GO:0005634(nucleus)	GO:0016929(SUMO-specific protease activity);GO:0004175(endopeptidase activity)
TraesCS1A01G096500	EMT18368.1	60S ribosomal protein L18-2 [Aegilops tauschii]	GO:0006412(translation)	GO:0005622(intracellular);GO:0005840(ribosome);GO:0022625(cytosolic large ribosomal subunit)	GO:0003735(structural constituent of ribosome);GO:0003723(RNA binding)
TraesCS1A01G096600	EMT18369.1	Ethylene receptor 1 [Aegilops tauschii]	GO:0016310(phosphorylation);GO:0007165(signal transduction);GO:0010105(negative regulation of ethylene-activated signaling pathway);GO:0000160(phosphorelay signal transduction system);GO:0009873(ethylene-activated signaling pathway);GO:0050896(response to stimulus)	GO:0016020(membrane);GO:0005783(endoplasmic reticulum);GO:0016021(integral component of membrane);GO:0005789(endoplasmic reticulum membrane)	GO:0000155(phosphorelay sensor kinase activity);GO:0016772(transferase activity, transferring phosphorus-containing groups);GO:0016301(kinase activity);GO:0016740(transferase activity);GO:0046872(metal ion binding);GO:0005524(ATP binding);GO:0004673(protein histidine kinase activity);GO:0000166(nucleotide binding);GO:0051740(ethylene binding);GO:0038199(ethylene receptor activity);GO:0005515(prot…
TraesCS1A01G096700	EMS61533.1	putative disease resistance RPP8-like protein 4 [Triticum urartu]	*	*	*
TraesCS1A01G096800	EMS65846.1	Transcription factor MYB98 [Triticum urartu]	*	*	GO:0003677(DNA binding)
TraesCS1A01G096900	EMS68405.1	hypothetical protein TRIUR3_05335 [Triticum urartu]	*	*	*
TraesCS1A01G097000	XP_003573742.1	PREDICTED: NAD(P)H-quinone oxidoreductase subunit S, chloroplastic [Brachypodium distachyon]	GO:0006810(transport);GO:0009767(photosynthetic electron transport chain);GO:0055114(oxidation-reduction process)	GO:0009536(plastid);GO:0009534(chloroplast thylakoid);GO:0010598(NAD(P)H dehydrogenase complex (plastoquinone));GO:0009579(thylakoid);GO:0016020(membrane);GO:0009535(chloroplast thylakoid membrane);GO:0009507(chloroplast)	GO:0048038(quinone binding);GO:0016491(oxidoreductase activity)
TraesCS1A01G097100	XP_014753870.1	PREDICTED: uncharacterized protein LOC100846711 isoform X2 [Brachypodium distachyon]	GO:0006383(transcription from RNA polymerase III promoter)	GO:0005666(DNA-directed RNA polymerase III complex)	GO:0003677(DNA binding);GO:0003899(DNA-directed 5'-3' RNA polymerase activity);GO:0001056(RNA polymerase III activity)
TraesCS1A01G097200	EMT19813.1	NifU-like protein 4, mitochondrial [Aegilops tauschii]	GO:0016226(iron-sulfur cluster assembly)	GO:0005739(mitochondrion)	GO:0005506(iron ion binding);GO:0051536(iron-sulfur cluster binding);GO:0005198(structural molecule activity)
TraesCS1A01G097300	EMS47219.1	GATA transcription factor 23 [Triticum urartu]	GO:0006355(regulation of transcription, DNA-templated);GO:0030154(cell differentiation);GO:0048527(lateral root development);GO:0009416(response to light stimulus);GO:0006351(transcription, DNA-templated)	GO:0005667(transcription factor complex);GO:0005634(nucleus)	GO:0003700(transcription factor activity, sequence-specific DNA binding);GO:0008270(zinc ion binding);GO:0043565(sequence-specific DNA binding);GO:0001228(transcriptional activator activity, RNA polymerase II transcription regulatory region sequence-specific binding);GO:0003682(chromatin binding);GO:0001085(RNA polymerase II transcription factor binding);GO:0000977(RNA polymerase II regulatory re…
TraesCS1A01G097400	XP_010231685.1	PREDICTED: importin subunit alpha-1b [Brachypodium distachyon]	GO:0015031(protein transport);GO:0006606(protein import into nucleus);GO:0006810(transport);GO:0006607(NLS-bearing protein import into nucleus)	GO:0005737(cytoplasm);GO:0005634(nucleus);GO:0005654(nucleoplasm);GO:0048471(perinuclear region of cytoplasm);GO:0005829(cytosol);GO:0005643(nuclear pore)	GO:0008565(protein transporter activity);GO:0008139(nuclear localization sequence binding)
TraesCS1A01G097500	BAJ96046.1	predicted protein [Hordeum vulgare subsp. vulgare]	*	GO:0016021(integral component of membrane);GO:0016020(membrane)	GO:0016740(transferase activity)
TraesCS1A01G097600	EMS64694.1	hypothetical protein TRIUR3_17796 [Triticum urartu]	*	*	*
TraesCS1A01G097700	CBG91907.1	putative PDI-like protein [Triticum aestivum]	GO:0034976(response to endoplasmic reticulum stress);GO:0045454(cell redox homeostasis);GO:0006457(protein folding);GO:0022900(electron transport chain)	GO:0005783(endoplasmic reticulum);GO:0005576(extracellular region)	GO:0003756(protein disulfide isomerase activity);GO:0016853(isomerase activity);GO:0009055(electron carrier activity)
TraesCS1A01G097800	XP_002489092.1	hypothetical protein SORBIDRAFT_0088s002240, partial [Sorghum bicolor]	*	GO:0005739(mitochondrion)	*
TraesCS1A01G097900	ADE08099.1	nad6-1 (mitochondrion) [Triticum aestivum]	GO:0055114(oxidation-reduction process)	GO:0005739(mitochondrion);GO:0070469(respiratory chain);GO:0016021(integral component of membrane);GO:0016020(membrane);GO:0031966(mitochondrial membrane)	GO:0008137(NADH dehydrogenase (ubiquinone) activity);GO:0016491(oxidoreductase activity)
TraesCS1A01G098000	BAG84633.1	hypothetical protein (mitochondrion) [Aegilops crassa]	*	GO:0005739(mitochondrion)	*
TraesCS1A01G098100	XP_002489092.1	hypothetical protein SORBIDRAFT_0088s002240, partial [Sorghum bicolor]	*	GO:0005739(mitochondrion)	*
TraesCS1A01G098200	KJB09767.1	hypothetical protein B456_001G163400 [Gossypium raimondii]	GO:0055114(oxidation-reduction process);GO:0042773(ATP synthesis coupled electron transport)	GO:0016020(membrane);GO:0005739(mitochondrion);GO:0016021(integral component of membrane);GO:0005743(mitochondrial inner membrane);GO:0070469(respiratory chain);GO:0005747(mitochondrial respiratory chain complex I)	GO:0008137(NADH dehydrogenase (ubiquinone) activity);GO:0016491(oxidoreductase activity)
TraesCS1A01G098300	CDM81032.1	unnamed protein product [Triticum aestivum]	GO:0018298(protein-chromophore linkage);GO:0019684(photosynthesis, light reaction);GO:0009767(photosynthetic electron transport chain);GO:0015979(photosynthesis);GO:0055114(oxidation-reduction process)	GO:0016020(membrane);GO:0009521(photosystem);GO:0009523(photosystem II);GO:0016021(integral component of membrane);GO:0009539(photosystem II reaction center);GO:0009535(chloroplast thylakoid membrane);GO:0009507(chloroplast);GO:0009579(thylakoid);GO:0009536(plastid);GO:0042651(thylakoid membrane)	GO:0016168(chlorophyll binding);GO:0046872(metal ion binding);GO:0020037(heme binding);GO:0005506(iron ion binding);GO:0009055(electron carrier activity)
TraesCS1A01G098400	YP_588331.1	hypothetical protein ZeamMp068 (mitochondrion) [Zea mays subsp. mays]	*	GO:0005739(mitochondrion)	*
TraesCS1A01G098500	YP_398410.1	orf240 (mitochondrion) [Triticum aestivum]	GO:0017004(cytochrome complex assembly);GO:0015886(heme transport);GO:0055114(oxidation-reduction process)	GO:0005739(mitochondrion);GO:0016021(integral component of membrane);GO:0016020(membrane);GO:0005886(plasma membrane);GO:0031966(mitochondrial membrane)	GO:0015232(heme transporter activity);GO:0020037(heme binding)
TraesCS1A01G098600	XP_009385754.1	PREDICTED: uncharacterized protein LOC103973022 [Musa acuminata subsp. malaccensis]	GO:0055114(oxidation-reduction process);GO:0006120(mitochondrial electron transport, NADH to ubiquinone)	GO:0005886(plasma membrane);GO:0016020(membrane);GO:0016021(integral component of membrane);GO:0005739(mitochondrion);GO:0005743(mitochondrial inner membrane);GO:0070469(respiratory chain);GO:0005747(mitochondrial respiratory chain complex I)	GO:0016491(oxidoreductase activity);GO:0008137(NADH dehydrogenase (ubiquinone) activity)
TraesCS1A01G098700	YP_588335.1	hypothetical protein ZeamMp073 (mitochondrion) [Zea mays subsp. mays]	*	GO:0005739(mitochondrion)	*
TraesCS1A01G098800	EMT18338.1	hypothetical protein F775_03638 [Aegilops tauschii]	*	*	*
TraesCS1A01G098900	EMT01360.1	hypothetical protein F775_09501 [Aegilops tauschii]	GO:0017148(negative regulation of translation);GO:0000288(nuclear-transcribed mRNA catabolic process, deadenylation-dependent decay)	GO:0030015(CCR4-NOT core complex);GO:0000932(P-body)	GO:0032947(protein complex scaffold activity)
TraesCS1A01G099000	BAJ94190.1	predicted protein [Hordeum vulgare subsp. vulgare]	GO:0008150(biological_process)	GO:0016021(integral component of membrane);GO:0009507(chloroplast)	GO:0003674(molecular_function)
TraesCS1A01G099100	ABZ01581.1	cellulose synthase-like CslF9 [Hordeum vulgare]	GO:0030244(cellulose biosynthetic process);GO:0071555(cell wall organization)	GO:0016020(membrane);GO:0016021(integral component of membrane);GO:0000139(Golgi membrane);GO:0005794(Golgi apparatus);GO:0009536(plastid)	GO:0016740(transferase activity);GO:0016757(transferase activity, transferring glycosyl groups);GO:0016760(cellulose synthase (UDP-forming) activity)
TraesCS1A01G099200	EMT18338.1	hypothetical protein F775_03638 [Aegilops tauschii]	*	*	*
TraesCS1A01G099300	BAK07410.1	predicted protein [Hordeum vulgare subsp. vulgare]	GO:0006457(protein folding)	*	GO:0051082(unfolded protein binding)
TraesCS1A01G099400	CAB76380.1	gamma tubulin [Hordeum vulgare subsp. vulgare]	GO:0007020(microtubule nucleation);GO:0007017(microtubule-based process);GO:0031122(cytoplasmic microtubule organization);GO:0000911(cytokinesis by cell plate formation);GO:0048366(leaf development);GO:0009624(response to nematode);GO:0010103(stomatal complex morphogenesis);GO:0048768(root hair cell tip growth);GO:0051641(cellular localization);GO:0000914(phragmoplast assembly);GO:0009553(embryo …	GO:0000930(gamma-tubulin complex);GO:0005874(microtubule);GO:0005737(cytoplasm);GO:0005856(cytoskeleton);GO:0005815(microtubule organizing center);GO:0005886(plasma membrane);GO:0005829(cytosol);GO:0005618(cell wall);GO:0005635(nuclear envelope);GO:0005739(mitochondrion);GO:0005938(cell cortex)	GO:0003924(GTPase activity);GO:0000166(nucleotide binding);GO:0005525(GTP binding);GO:0005198(structural molecule activity)
TraesCS1A01G099500	BAJ85452.1	predicted protein [Hordeum vulgare subsp. vulgare]	GO:0055114(oxidation-reduction process);GO:0045454(cell redox homeostasis);GO:0022900(electron transport chain);GO:0046685(response to arsenic-containing substance)	GO:0005737(cytoplasm);GO:0009536(plastid);GO:0005730(nucleolus);GO:0009941(chloroplast envelope);GO:0009507(chloroplast);GO:0009570(chloroplast stroma)	GO:0050660(flavin adenine dinucleotide binding);GO:0004148(dihydrolipoyl dehydrogenase activity);GO:0016491(oxidoreductase activity);GO:0016668(oxidoreductase activity, acting on a sulfur group of donors, NAD(P) as acceptor);GO:0015036(disulfide oxidoreductase activity)
TraesCS1A01G099600	BAK00640.1	predicted protein [Hordeum vulgare subsp. vulgare]	*	*	*
TraesCS1A01G099700	BAK07992.1	predicted protein [Hordeum vulgare subsp. vulgare]	*	*	*
TraesCS1A01G099800	EMS60720.1	hypothetical protein TRIUR3_21400 [Triticum urartu]	*	*	*
TraesCS1A01G099900	BAJ94803.1	predicted protein [Hordeum vulgare subsp. vulgare]	GO:0031146(SCF-dependent proteasomal ubiquitin-dependent protein catabolic process)	GO:0019005(SCF ubiquitin ligase complex)	GO:0004842(ubiquitin-protein transferase activity)
TraesCS1A01G100000	EMS54748.1	hypothetical protein TRIUR3_02434 [Triticum urartu]	*	*	*
TraesCS1A01G100100	EMT10879.1	hypothetical protein F775_52638 [Aegilops tauschii]	*	*	GO:0016787(hydrolase activity)
TraesCS1A01G100200	BAJ95529.1	predicted protein [Hordeum vulgare subsp. vulgare]	GO:0031146(SCF-dependent proteasomal ubiquitin-dependent protein catabolic process)	GO:0019005(SCF ubiquitin ligase complex)	GO:0004842(ubiquitin-protein transferase activity)
TraesCS1A01G100300	BAJ91278.1	predicted protein [Hordeum vulgare subsp. vulgare]	GO:0016310(phosphorylation);GO:0006468(protein phosphorylation);GO:0048544(recognition of pollen);GO:0006952(defense response)	GO:0005886(plasma membrane);GO:0016020(membrane);GO:0016021(integral component of membrane);GO:0009506(plasmodesma)	GO:0004672(protein kinase activity);GO:0004674(protein serine/threonine kinase activity);GO:0016301(kinase activity);GO:0016740(transferase activity);GO:0005524(ATP binding);GO:0000166(nucleotide binding)
TraesCS1A01G100400	BAJ91278.1	predicted protein [Hordeum vulgare subsp. vulgare]	GO:0016310(phosphorylation);GO:0006468(protein phosphorylation);GO:0048544(recognition of pollen)	GO:0005886(plasma membrane);GO:0016020(membrane);GO:0016021(integral component of membrane)	GO:0004672(protein kinase activity);GO:0004674(protein serine/threonine kinase activity);GO:0016301(kinase activity);GO:0016740(transferase activity);GO:0005524(ATP binding);GO:0000166(nucleotide binding)
TraesCS1A01G100500	EMT00923.1	hypothetical protein F775_21545 [Aegilops tauschii]	*	*	GO:0008270(zinc ion binding)
TraesCS1A01G100600	BAJ90870.1	predicted protein [Hordeum vulgare subsp. vulgare]	GO:0006508(proteolysis);GO:0030163(protein catabolic process);GO:0010206(photosystem II repair);GO:0009658(chloroplast organization);GO:0055114(oxidation-reduction process)	GO:0009536(plastid);GO:0009533(chloroplast stromal thylakoid);GO:0009535(chloroplast thylakoid membrane);GO:0009941(chloroplast envelope);GO:0009507(chloroplast);GO:0009570(chloroplast stroma);GO:0009579(thylakoid);GO:0016020(membrane);GO:0005739(mitochondrion)	GO:0004252(serine-type endopeptidase activity);GO:0008233(peptidase activity);GO:0008236(serine-type peptidase activity);GO:0016787(hydrolase activity);GO:0032440(2-alkenal reductase [NAD(P)] activity);GO:0016491(oxidoreductase activity)
TraesCS1A01G100700	EMS52756.1	hypothetical protein TRIUR3_29828 [Triticum urartu]	*	*	*
TraesCS1A01G100800	EMS46583.1	hypothetical protein TRIUR3_33937 [Triticum urartu]	*	*	*
TraesCS1A01G100900	XP_014751162.1	PREDICTED: uncharacterized protein LOC100834882 [Brachypodium distachyon]	*	*	GO:0046983(protein dimerization activity);GO:0003676(nucleic acid binding)
TraesCS1A01G101000	EMS66225.1	Tubulin beta-1 chain [Triticum urartu]	GO:0007017(microtubule-based process)	GO:0005737(cytoplasm);GO:0005856(cytoskeleton);GO:0005874(microtubule)	GO:0003924(GTPase activity);GO:0000166(nucleotide binding);GO:0005525(GTP binding);GO:0005200(structural constituent of cytoskeleton)
TraesCS1A01G101100	BAK03621.1	predicted protein [Hordeum vulgare subsp. vulgare]	*	*	*
TraesCS1A01G101200	EMT07929.1	Putative disease resistance protein RGA1 [Aegilops tauschii]	*	*	GO:0043531(ADP binding)
TraesCS1A01G101300	CAD45033.1	NBS-LRR disease resistance protein homologue [Hordeum vulgare]	*	*	GO:0043531(ADP binding)
TraesCS1A01G101400	CDM85583.1	unnamed protein product [Triticum aestivum]	GO:0016926(protein desumoylation);GO:0006508(proteolysis)	GO:0005634(nucleus)	GO:0008234(cysteine-type peptidase activity);GO:0016929(SUMO-specific protease activity);GO:0004175(endopeptidase activity)
TraesCS1A01G101500	EMS64632.1	hypothetical protein TRIUR3_11290 [Triticum urartu]	*	*	*
TraesCS1A01G101600	CAD45027.1	NBS-LRR disease resistance protein homologue [Hordeum vulgare]	*	*	GO:0043531(ADP binding)
TraesCS1A01G101700	CAD45027.1	NBS-LRR disease resistance protein homologue [Hordeum vulgare]	*	*	GO:0043531(ADP binding)
TraesCS1A01G101800	EMS64631.1	hypothetical protein TRIUR3_11288 [Triticum urartu]	*	*	*
TraesCS1A01G101900	XP_003568943.1	PREDICTED: uncharacterized protein LOC100828192 [Brachypodium distachyon]	GO:0008150(biological_process)	GO:0005739(mitochondrion)	GO:0003674(molecular_function)
TraesCS1A01G102000	EMT10017.1	hypothetical protein F775_42588 [Aegilops tauschii]	*	*	*
TraesCS1A01G102100	AAT93980.1	hypothetical protein [Oryza sativa Japonica Group]	*	*	*
TraesCS1A01G102200	KQK07519.1	hypothetical protein BRADI_2g36005 [Brachypodium distachyon]	GO:0008150(biological_process)	GO:0005634(nucleus)	GO:0003674(molecular_function)
TraesCS1A01G102300	AAK76737.1	Na+/H+ antiporter [Triticum aestivum]	GO:0006814(sodium ion transport);GO:0006810(transport);GO:0006885(regulation of pH);GO:0055085(transmembrane transport);GO:0006811(ion transport);GO:0006812(cation transport);GO:0055075(potassium ion homeostasis);GO:0009651(response to salt stress)	GO:0016021(integral component of membrane);GO:0016020(membrane);GO:0005886(plasma membrane);GO:0005774(vacuolar membrane)	GO:0015299(solute:proton antiporter activity);GO:0015385(sodium:proton antiporter activity);GO:0015297(antiporter activity)
TraesCS1A01G102400	EMS50232.1	Transcription factor GLABRA 3 [Triticum urartu]	*	*	*
TraesCS1A01G102500	BAJ89739.1	predicted protein [Hordeum vulgare subsp. vulgare]	GO:0019877(diaminopimelate biosynthetic process);GO:0009089(lysine biosynthetic process via diaminopimelate);GO:0055114(oxidation-reduction process);GO:0009085(lysine biosynthetic process);GO:0008652(cellular amino acid biosynthetic process)	GO:0009570(chloroplast stroma);GO:0009536(plastid);GO:0009507(chloroplast);GO:0005739(mitochondrion)	GO:0070402(NADPH binding);GO:0008839(4-hydroxy-tetrahydrodipicolinate reductase);GO:0016491(oxidoreductase activity)
TraesCS1A01G102600	BAJ94908.1	predicted protein [Hordeum vulgare subsp. vulgare]	GO:0006421(asparaginyl-tRNA aminoacylation);GO:0006418(tRNA aminoacylation for protein translation);GO:0006412(translation)	GO:0005737(cytoplasm)	GO:0004812(aminoacyl-tRNA ligase activity);GO:0003676(nucleic acid binding);GO:0005524(ATP binding);GO:0004816(asparagine-tRNA ligase activity);GO:0000166(nucleotide binding);GO:0016874(ligase activity)
TraesCS1A01G102700	CAD29476.1	glutathione transferase F3 [Triticum aestivum]	GO:0006749(glutathione metabolic process)	GO:0005737(cytoplasm)	GO:0004364(glutathione transferase activity);GO:0016740(transferase activity)
TraesCS1A01G102800	CAD29475.1	glutathione transferase F2 [Triticum aestivum]	GO:0006749(glutathione metabolic process)	GO:0005737(cytoplasm)	GO:0004364(glutathione transferase activity);GO:0016740(transferase activity)
TraesCS1A01G102900	EMT17977.1	hypothetical protein F775_52443 [Aegilops tauschii]	GO:0006749(glutathione metabolic process)	GO:0005737(cytoplasm)	GO:0004364(glutathione transferase activity);GO:0016740(transferase activity)
TraesCS1A01G103000	EMS47421.1	Glutathione S-transferase 4 [Triticum urartu]	GO:0006749(glutathione metabolic process)	GO:0005737(cytoplasm)	GO:0004364(glutathione transferase activity);GO:0016740(transferase activity)
TraesCS1A01G103100	KQL27695.1	hypothetical protein SETIT_020089mg, partial [Setaria italica]	GO:0045454(cell redox homeostasis)	GO:0005634(nucleus)	GO:0015035(protein disulfide oxidoreductase activity);GO:0009055(electron carrier activity)
TraesCS1A01G103200	XP_003573784.1	PREDICTED: L-gulonolactone oxidase 2-like [Brachypodium distachyon]	GO:0055114(oxidation-reduction process)	GO:0016020(membrane);GO:0016021(integral component of membrane)	GO:0003824(catalytic activity);GO:0050660(flavin adenine dinucleotide binding);GO:0016614(oxidoreductase activity, acting on CH-OH group of donors);GO:0016491(oxidoreductase activity);GO:0003885(D-arabinono-1,4-lactone oxidase activity)
TraesCS1A01G103300	EMT31141.1	Putative invertase inhibitor [Aegilops tauschii]	*	GO:0071944(cell periphery)	GO:0004857(enzyme inhibitor activity);GO:0030599(pectinesterase activity);GO:0046910(pectinesterase inhibitor activity)
TraesCS1A01G103400	EMT31150.1	hypothetical protein F775_43200 [Aegilops tauschii]	*	*	*
TraesCS1A01G103500	XP_003574116.1	PREDICTED: alpha-galactosidase [Brachypodium distachyon]	GO:0008152(metabolic process);GO:0005975(carbohydrate metabolic process);GO:0009965(leaf morphogenesis);GO:0009620(response to fungus);GO:0009911(positive regulation of flower development)	GO:0048046(apoplast);GO:0009505(plant-type cell wall)	GO:0003824(catalytic activity);GO:0004553(hydrolase activity, hydrolyzing O-glycosyl compounds);GO:0004557(alpha-galactosidase activity);GO:0016798(hydrolase activity, acting on glycosyl bonds);GO:0052692(raffinose alpha-galactosidase activity);GO:0016787(hydrolase activity)
TraesCS1A01G103600	XP_003574116.1	PREDICTED: alpha-galactosidase [Brachypodium distachyon]	GO:0008152(metabolic process);GO:0005975(carbohydrate metabolic process);GO:0009965(leaf morphogenesis);GO:0009620(response to fungus);GO:0009911(positive regulation of flower development)	GO:0048046(apoplast);GO:0009505(plant-type cell wall)	GO:0003824(catalytic activity);GO:0004553(hydrolase activity, hydrolyzing O-glycosyl compounds);GO:0004557(alpha-galactosidase activity);GO:0016798(hydrolase activity, acting on glycosyl bonds);GO:0052692(raffinose alpha-galactosidase activity);GO:0016787(hydrolase activity)
TraesCS1A01G103700	EMT32182.1	hypothetical protein F775_03783 [Aegilops tauschii]	*	*	*
TraesCS1A01G103800	EMS62827.1	hypothetical protein TRIUR3_29618 [Triticum urartu]	*	*	*
TraesCS1A01G103900	BAJ92205.1	predicted protein [Hordeum vulgare subsp. vulgare]	GO:0016310(phosphorylation);GO:0006468(protein phosphorylation);GO:0046777(protein autophosphorylation);GO:0006979(response to oxidative stress);GO:0009845(seed germination);GO:0055114(oxidation-reduction process)	GO:0016020(membrane);GO:0016021(integral component of membrane);GO:0005886(plasma membrane);GO:0070825(micropyle)	GO:0004672(protein kinase activity);GO:0004674(protein serine/threonine kinase activity);GO:0016301(kinase activity);GO:0016740(transferase activity);GO:0005524(ATP binding);GO:0000166(nucleotide binding);GO:0004714(transmembrane receptor protein tyrosine kinase activity);GO:0032440(2-alkenal reductase [NAD(P)] activity);GO:0016491(oxidoreductase activity)
TraesCS1A01G104000	EMT31140.1	F-box protein [Aegilops tauschii]	GO:0031146(SCF-dependent proteasomal ubiquitin-dependent protein catabolic process)	GO:0019005(SCF ubiquitin ligase complex)	GO:0004842(ubiquitin-protein transferase activity)
TraesCS1A01G104100	EMT03205.1	Peroxidase N [Aegilops tauschii]	GO:0042744(hydrogen peroxide catabolic process);GO:0055114(oxidation-reduction process);GO:0006979(response to oxidative stress)	GO:0005576(extracellular region)	GO:0020037(heme binding);GO:0046872(metal ion binding);GO:0016491(oxidoreductase activity);GO:0004601(peroxidase activity)
TraesCS1A01G104200	EMT03205.1	Peroxidase N [Aegilops tauschii]	GO:0042744(hydrogen peroxide catabolic process);GO:0055114(oxidation-reduction process);GO:0006979(response to oxidative stress)	GO:0005576(extracellular region)	GO:0020037(heme binding);GO:0046872(metal ion binding);GO:0016491(oxidoreductase activity);GO:0004601(peroxidase activity)
TraesCS1A01G104300	EMT01499.1	Peroxidase 54 [Aegilops tauschii]	GO:0042744(hydrogen peroxide catabolic process);GO:0006979(response to oxidative stress);GO:0055114(oxidation-reduction process)	GO:0005576(extracellular region)	GO:0016491(oxidoreductase activity);GO:0004601(peroxidase activity);GO:0020037(heme binding);GO:0046872(metal ion binding)
TraesCS1A01G104400	XP_014661119.1	PREDICTED: zinc finger MYM-type protein 1-like [Setaria italica]	*	*	*
TraesCS1A01G104500	XP_003569087.1	PREDICTED: replication protein A 70 kDa DNA-binding subunit C-like [Brachypodium distachyon]	GO:0006310(DNA recombination);GO:0006281(DNA repair);GO:0006260(DNA replication);GO:0006974(cellular response to DNA damage stimulus)	GO:0005634(nucleus)	GO:0003677(DNA binding);GO:0003676(nucleic acid binding);GO:0008270(zinc ion binding);GO:0046872(metal ion binding);GO:0005515(protein binding)
TraesCS1A01G104600	EMT28863.1	hypothetical protein F775_23544 [Aegilops tauschii]	GO:0009658(chloroplast organization)	GO:0016020(membrane);GO:0016021(integral component of membrane);GO:0009536(plastid);GO:0009707(chloroplast outer membrane)	*
TraesCS1A01G104700	EMS50237.1	putative elongator complex protein 2 [Triticum urartu]	*	*	*
TraesCS1A01G104800	XP_006648470.1	PREDICTED: xaa-Pro dipeptidase [Oryza brachyantha]	*	GO:0009536(plastid)	GO:0030145(manganese ion binding);GO:0004177(aminopeptidase activity);GO:0046872(metal ion binding);GO:0016787(hydrolase activity);GO:0102009(proline dipeptidase activity);GO:0016805(dipeptidase activity)
TraesCS1A01G104900	BAJ93155.1	predicted protein [Hordeum vulgare subsp. vulgare]	GO:0008152(metabolic process);GO:0052696(flavonoid glucuronidation);GO:0009813(flavonoid biosynthetic process)	GO:0043231(intracellular membrane-bounded organelle);GO:0005739(mitochondrion)	GO:0016740(transferase activity);GO:0016757(transferase activity, transferring glycosyl groups);GO:0016758(transferase activity, transferring hexosyl groups);GO:0080044(quercetin 7-O-glucosyltransferase activity);GO:0080043(quercetin 3-O-glucosyltransferase activity)
TraesCS1A01G105000	EMT21195.1	hypothetical protein F775_15531 [Aegilops tauschii]	*	GO:0005739(mitochondrion);GO:0016020(membrane);GO:0016021(integral component of membrane)	*
TraesCS1A01G105100	EMS57970.1	hypothetical protein TRIUR3_22295 [Triticum urartu]	*	GO:0005739(mitochondrion);GO:0016021(integral component of membrane);GO:0016020(membrane)	*
TraesCS1A01G105200	EMT27043.1	Auxin-induced protein 5NG4 [Aegilops tauschii]	*	*	*
TraesCS1A01G105300	BAJ99774.1	predicted protein [Hordeum vulgare subsp. vulgare]	GO:0042594(response to starvation);GO:0015969(guanosine tetraphosphate metabolic process);GO:0016310(phosphorylation)	GO:0009507(chloroplast);GO:0009536(plastid)	GO:0005509(calcium ion binding);GO:0008893(guanosine-3',5'-bis(diphosphate) 3'-diphosphatase activity);GO:0008728(GTP diphosphokinase activity);GO:0005524(ATP binding);GO:0016301(kinase activity);GO:0016740(transferase activity);GO:0000166(nucleotide binding);GO:0005525(GTP binding)
TraesCS1A01G105400	XP_004977103.1	PREDICTED: ubiquitin-40S ribosomal protein S27a-2 [Setaria italica]	GO:0006412(translation)	GO:0005840(ribosome);GO:0005737(cytoplasm);GO:0030529(intracellular ribonucleoprotein complex);GO:0005634(nucleus);GO:0022627(cytosolic small ribosomal subunit);GO:0005794(Golgi apparatus)	GO:0003735(structural constituent of ribosome);GO:0046872(metal ion binding)
TraesCS1A01G105500	BAK01850.1	predicted protein [Hordeum vulgare subsp. vulgare]	*	GO:0005829(cytosol);GO:0009536(plastid)	*
TraesCS1A01G105600	BAK03695.1	predicted protein [Hordeum vulgare subsp. vulgare]	GO:0045454(cell redox homeostasis);GO:0055114(oxidation-reduction process);GO:0022900(electron transport chain)	GO:0005737(cytoplasm);GO:0005739(mitochondrion)	GO:0004148(dihydrolipoyl dehydrogenase activity);GO:0050660(flavin adenine dinucleotide binding);GO:0016491(oxidoreductase activity);GO:0016668(oxidoreductase activity, acting on a sulfur group of donors, NAD(P) as acceptor);GO:0015036(disulfide oxidoreductase activity);GO:0034602(oxoglutarate dehydrogenase (NAD+) activity)
TraesCS1A01G105700	EMS48415.1	hypothetical protein TRIUR3_29992 [Triticum urartu]	*	*	GO:0003723(RNA binding)
TraesCS1A01G105800	BAJ90505.1	predicted protein [Hordeum vulgare subsp. vulgare]	*	GO:0016020(membrane);GO:0016021(integral component of membrane)	GO:0016788(hydrolase activity, acting on ester bonds);GO:0016787(hydrolase activity)
TraesCS1A01G105900	BAJ97713.1	predicted protein [Hordeum vulgare subsp. vulgare]	*	GO:0016020(membrane);GO:0016021(integral component of membrane)	GO:0016788(hydrolase activity, acting on ester bonds);GO:0016787(hydrolase activity)
TraesCS1A01G106000	BAJ90495.1	predicted protein [Hordeum vulgare subsp. vulgare]	GO:0009306(protein secretion);GO:0016192(vesicle-mediated transport);GO:0007030(Golgi organization);GO:0009826(unidimensional cell growth)	GO:0016021(integral component of membrane);GO:0016020(membrane);GO:0000139(Golgi membrane);GO:0005794(Golgi apparatus);GO:0030173(integral component of Golgi membrane);GO:0005802(trans-Golgi network);GO:0005768(endosome)	*
TraesCS1A01G106100	XP_014754800.1	PREDICTED: E3 ubiquitin-protein ligase UPL6 isoform X1 [Brachypodium distachyon]	GO:0042787(protein ubiquitination involved in ubiquitin-dependent protein catabolic process)	GO:0005737(cytoplasm);GO:0005634(nucleus)	GO:0004842(ubiquitin-protein transferase activity);GO:0016874(ligase activity)
TraesCS1A01G106200	CFV04386.1	GA2ox-A1 [Triticum aestivum]	GO:0055114(oxidation-reduction process);GO:0009416(response to light stimulus);GO:0009685(gibberellin metabolic process);GO:0045487(gibberellin catabolic process);GO:0009639(response to red or far red light);GO:0009686(gibberellin biosynthetic process)	GO:0005737(cytoplasm)	GO:0046872(metal ion binding);GO:0005506(iron ion binding);GO:0016491(oxidoreductase activity);GO:0052634(C-19 gibberellin 2-beta-dioxygenase activity);GO:0051213(dioxygenase activity);GO:0052635(C-20 gibberellin 2-beta-dioxygenase activity);GO:0045543(gibberellin 2-beta-dioxygenase activity)
TraesCS1A01G106300	XP_003566523.1	PREDICTED: DNA-directed RNA polymerase IV subunit 1 isoform X1 [Brachypodium distachyon]	GO:0006351(transcription, DNA-templated)	*	GO:0003677(DNA binding);GO:0016740(transferase activity);GO:0003899(DNA-directed 5'-3' RNA polymerase activity);GO:0016779(nucleotidyltransferase activity)
TraesCS1A01G106400	EMT22318.1	hypothetical protein F775_02322 [Aegilops tauschii]	*	*	GO:0046983(protein dimerization activity);GO:0003677(DNA binding)
TraesCS1A01G106500	BAK01250.1	predicted protein, partial [Hordeum vulgare subsp. vulgare]	*	*	GO:0046872(metal ion binding);GO:0051536(iron-sulfur cluster binding);GO:0051539(4 iron, 4 sulfur cluster binding)
TraesCS1A01G106600	AAX13276.1	USP family protein [Triticum aestivum]	GO:0006950(response to stress)	GO:0005886(plasma membrane)	*
TraesCS1A01G106700	BAK06585.1	predicted protein [Hordeum vulgare subsp. vulgare]	*	*	*
TraesCS1A01G106800	EMS61603.1	DNA-directed RNA polymerase II subunit RPB7 [Triticum urartu]	GO:0006351(transcription, DNA-templated);GO:0006367(transcription initiation from RNA polymerase II promoter);GO:0060213(positive regulation of nuclear-transcribed mRNA poly(A) tail shortening);GO:0000291(nuclear-transcribed mRNA catabolic process, exonucleolytic);GO:0045948(positive regulation of translational initiation)	GO:0005665(DNA-directed RNA polymerase II, core complex);GO:0000932(P-body);GO:0000428(DNA-directed RNA polymerase complex)	GO:0003697(single-stranded DNA binding);GO:0003727(single-stranded RNA binding);GO:0031369(translation initiation factor binding);GO:0003899(DNA-directed 5'-3' RNA polymerase activity)
TraesCS1A01G106900	XP_003573722.1	PREDICTED: probable flavin-containing monooxygenase 1 [Brachypodium distachyon]	GO:0055114(oxidation-reduction process)	*	GO:0004497(monooxygenase activity);GO:0050660(flavin adenine dinucleotide binding);GO:0050661(NADP binding);GO:0004499(N,N-dimethylaniline monooxygenase activity);GO:0016491(oxidoreductase activity)
TraesCS1A01G107000	EMT26740.1	Lysine-specific demethylase 3B [Aegilops tauschii]	*	*	GO:0003677(DNA binding);GO:0008270(zinc ion binding)
TraesCS1A01G107100	BAD06323.1	putative 1,4-beta-xylanase [Triticum aestivum]	GO:0008152(metabolic process);GO:0005975(carbohydrate metabolic process);GO:0045493(xylan catabolic process)	*	GO:0004553(hydrolase activity, hydrolyzing O-glycosyl compounds);GO:0016798(hydrolase activity, acting on glycosyl bonds);GO:0016787(hydrolase activity);GO:0030246(carbohydrate binding)
TraesCS1A01G107200	BAK06237.1	predicted protein [Hordeum vulgare subsp. vulgare]	GO:0015992(proton transport);GO:0055114(oxidation-reduction process);GO:0009414(response to water deprivation);GO:0009651(response to salt stress);GO:0009926(auxin polar transport);GO:0010248(establishment or maintenance of transmembrane electrochemical gradient);GO:0048366(leaf development);GO:0006810(transport);GO:0006811(ion transport)	GO:0016021(integral component of membrane);GO:0016020(membrane);GO:0000325(plant-type vacuole);GO:0005739(mitochondrion);GO:0005773(vacuole);GO:0005774(vacuolar membrane);GO:0005794(Golgi apparatus);GO:0005829(cytosol);GO:0005886(plasma membrane);GO:0009507(chloroplast);GO:0009705(plant-type vacuole membrane);GO:0009941(chloroplast envelope);GO:0010008(endosome membrane);GO:0005768(endosome)	GO:0009678(hydrogen-translocating pyrophosphatase activity);GO:0004427(inorganic diphosphatase activity);GO:0016787(hydrolase activity);GO:0032440(2-alkenal reductase [NAD(P)] activity);GO:0016491(oxidoreductase activity);GO:0046872(metal ion binding)
TraesCS1A01G107300	EMT25750.1	Serine/threonine-protein phosphatase 4 regulatory subunit 3 [Aegilops tauschii]	*	*	*
TraesCS1A01G107400	BAK01706.1	predicted protein [Hordeum vulgare subsp. vulgare]	GO:0055114(oxidation-reduction process);GO:0046274(lignin catabolic process)	GO:0005576(extracellular region);GO:0048046(apoplast)	GO:0016722(oxidoreductase activity, oxidizing metal ions);GO:0046872(metal ion binding);GO:0005507(copper ion binding);GO:0016491(oxidoreductase activity);GO:0052716(hydroquinone:oxygen oxidoreductase activity)
TraesCS1A01G107500	ABI95406.1	fasciclin-like protein FLA16 [Triticum aestivum]	GO:0009834(plant-type secondary cell wall biogenesis)	GO:0009536(plastid);GO:0016020(membrane);GO:0016021(integral component of membrane);GO:0005886(plasma membrane);GO:0031225(anchored component of membrane)	*
TraesCS1A01G107600	EMT07884.1	RING finger protein 44 [Aegilops tauschii]	*	*	GO:0008270(zinc ion binding);GO:0046872(metal ion binding)
TraesCS1A01G107700	EMS66156.1	Transcription factor ASG4 [Triticum urartu]	GO:0006351(transcription, DNA-templated);GO:0006355(regulation of transcription, DNA-templated);GO:0009751(response to salicylic acid);GO:0009737(response to abscisic acid);GO:0009739(response to gibberellin);GO:0009753(response to jasmonic acid);GO:0046686(response to cadmium ion);GO:0009723(response to ethylene);GO:0009651(response to salt stress);GO:0042752(regulation of circadian rhythm)	GO:0005634(nucleus);GO:0009536(plastid)	GO:0003677(DNA binding);GO:0003700(transcription factor activity, sequence-specific DNA binding)
TraesCS1A01G107800	XP_003568860.1	PREDICTED: arginine--tRNA ligase, cytoplasmic-like isoform X1 [Brachypodium distachyon]	GO:0006418(tRNA aminoacylation for protein translation);GO:0006420(arginyl-tRNA aminoacylation);GO:0006412(translation)	GO:0005737(cytoplasm)	GO:0004812(aminoacyl-tRNA ligase activity);GO:0005524(ATP binding);GO:0000166(nucleotide binding);GO:0016874(ligase activity);GO:0004814(arginine-tRNA ligase activity)
TraesCS1A01G107900	EMS65018.1	Transcription initiation factor TFIID subunit 13 [Triticum urartu]	GO:0006366(transcription from RNA polymerase II promoter);GO:0006357(regulation of transcription from RNA polymerase II promoter);GO:0006413(translational initiation);GO:0009793(embryo development ending in seed dormancy);GO:0048316(seed development);GO:0009960(endosperm development)	GO:0005669(transcription factor TFIID complex);GO:0005634(nucleus)	GO:0046982(protein heterodimerization activity);GO:0003677(DNA binding);GO:0003712(transcription cofactor activity);GO:0003743(translation initiation factor activity)
TraesCS1A01G108000	BAK03402.1	predicted protein [Hordeum vulgare subsp. vulgare]	*	GO:0005739(mitochondrion)	GO:0003676(nucleic acid binding);GO:0008270(zinc ion binding);GO:0046872(metal ion binding);GO:0000166(nucleotide binding)
TraesCS1A01G108100	EMS65020.1	Receptor-like protein kinase HERK 1 [Triticum urartu]	GO:0006468(protein phosphorylation);GO:0016310(phosphorylation)	GO:0016020(membrane);GO:0016021(integral component of membrane);GO:0005739(mitochondrion)	GO:0004672(protein kinase activity);GO:0004674(protein serine/threonine kinase activity);GO:0005524(ATP binding);GO:0016301(kinase activity)
TraesCS1A01G108200	EMS65101.1	hypothetical protein TRIUR3_31457 [Triticum urartu]	*	*	*
TraesCS1A01G108300	EMT25545.1	hypothetical protein F775_31777 [Aegilops tauschii]	*	GO:0005829(cytosol)	*
TraesCS1A01G108400	EMT25544.1	Peroxidase 1 [Aegilops tauschii]	GO:0042744(hydrogen peroxide catabolic process);GO:0055114(oxidation-reduction process);GO:0009664(plant-type cell wall organization);GO:0006979(response to oxidative stress)	GO:0005576(extracellular region);GO:0009505(plant-type cell wall)	GO:0020037(heme binding);GO:0046872(metal ion binding);GO:0016491(oxidoreductase activity);GO:0004601(peroxidase activity)
TraesCS1A01G108500	EMT03360.1	hypothetical protein F775_01724 [Aegilops tauschii]	*	*	*
TraesCS1A01G108600	EMS57014.1	Putative protease Do-like 14 [Triticum urartu]	*	*	*
TraesCS1A01G108700	EMT29944.1	UDP-glucose:glycoprotein glucosyltransferase 1 [Aegilops tauschii]	*	*	*
TraesCS1A01G108800	EMT16714.1	Putative CRM domain-containing protein [Aegilops tauschii]	*	GO:0009507(chloroplast)	GO:0003723(RNA binding)
TraesCS1A01G108900	ABJ99746.1	VIL3 protein [Triticum monococcum subsp. aegilopoides]	*	GO:0009536(plastid)	*
TraesCS1A01G109000	BAJ95195.1	predicted protein [Hordeum vulgare subsp. vulgare]	GO:0006629(lipid metabolic process)	*	GO:0016788(hydrolase activity, acting on ester bonds);GO:0016787(hydrolase activity);GO:0016298(lipase activity)
TraesCS1A01G109100	BAJ95195.1	predicted protein [Hordeum vulgare subsp. vulgare]	GO:0006629(lipid metabolic process)	GO:0016021(integral component of membrane);GO:0016020(membrane)	GO:0016788(hydrolase activity, acting on ester bonds);GO:0016787(hydrolase activity);GO:0016298(lipase activity)
TraesCS1A01G109200	EMS58301.1	hypothetical protein TRIUR3_18907 [Triticum urartu]	GO:0006998(nuclear envelope organization)	GO:0016020(membrane);GO:0005635(nuclear envelope);GO:0016021(integral component of membrane);GO:0009536(plastid)	*
TraesCS1A01G109300	XP_010231720.1	PREDICTED: pentatricopeptide repeat-containing protein At4g35850, mitochondrial [Brachypodium distachyon]	*	GO:0005739(mitochondrion)	*
TraesCS1A01G109400	EMS52342.1	PAX-interacting protein 1 [Triticum urartu]	*	*	*
TraesCS1A01G109500	XP_003575381.1	PREDICTED: nucleolar MIF4G domain-containing protein 1 [Brachypodium distachyon]	GO:0042274(ribosomal small subunit biogenesis)	GO:0005730(nucleolus)	GO:0003723(RNA binding)
TraesCS1A01G109600	EMS52340.1	putative calcium-binding protein CML22 [Triticum urartu]	*	*	GO:0005509(calcium ion binding)
TraesCS1A01G109700	BAK07747.1	predicted protein, partial [Hordeum vulgare subsp. vulgare]	*	*	*
TraesCS1A01G109800	OEL26096.1	hypothetical protein BAE44_0012884 [Dichanthelium oligosanthes]	GO:0055085(transmembrane transport)	GO:0016020(membrane);GO:0016021(integral component of membrane);GO:0005739(mitochondrion)	*
TraesCS1A01G109900	EMT07061.1	Casein kinase I-2-like protein [Aegilops tauschii]	*	*	GO:0003676(nucleic acid binding)
TraesCS1A01G110000	EMT30929.1	Protein kinase APK1A, chloroplastic [Aegilops tauschii]	GO:0006468(protein phosphorylation)	GO:0009536(plastid)	GO:0004672(protein kinase activity);GO:0005524(ATP binding)
TraesCS1A01G110100	EMS66759.1	hypothetical protein TRIUR3_26978 [Triticum urartu]	GO:0055114(oxidation-reduction process)	GO:0005739(mitochondrion);GO:0005886(plasma membrane);GO:0016020(membrane);GO:0009941(chloroplast envelope);GO:0005773(vacuole);GO:0005774(vacuolar membrane);GO:0016021(integral component of membrane)	GO:0016491(oxidoreductase activity)
TraesCS1A01G110200	AIG51274.1	R1 protein [Triticum aestivum]	GO:0006355(regulation of transcription, DNA-templated);GO:0006351(transcription, DNA-templated)	GO:0005634(nucleus);GO:0016020(membrane);GO:0016021(integral component of membrane)	GO:0042393(histone binding);GO:0008270(zinc ion binding);GO:0046872(metal ion binding)
TraesCS1A01G110300	EMS57934.1	Acyl-coenzyme A oxidase 4, peroxisomal [Triticum urartu]	GO:0008152(metabolic process);GO:0055088(lipid homeostasis);GO:0055114(oxidation-reduction process);GO:0033539(fatty acid beta-oxidation using acyl-CoA dehydrogenase);GO:0009793(embryo development ending in seed dormancy);GO:0006635(fatty acid beta-oxidation)	GO:0005777(peroxisome)	GO:0052890(oxidoreductase activity, acting on the CH-CH group of donors, with a flavin as acceptor);GO:0050660(flavin adenine dinucleotide binding);GO:0000062(fatty-acyl-CoA binding);GO:0003995(acyl-CoA dehydrogenase activity);GO:0009055(electron carrier activity);GO:0016491(oxidoreductase activity);GO:0016627(oxidoreductase activity, acting on the CH-CH group of donors);GO:0003997(acyl-CoA oxida…
TraesCS1A01G110400	EMS57933.1	Transcription factor bHLH51 [Triticum urartu]	GO:0008152(metabolic process)	GO:0005634(nucleus);GO:0009536(plastid)	GO:0046983(protein dimerization activity);GO:0016597(amino acid binding)
TraesCS1A01G110500	EMS67493.1	hypothetical protein TRIUR3_24973 [Triticum urartu]	*	*	*
TraesCS1A01G110600	EMS67492.1	hypothetical protein TRIUR3_24972 [Triticum urartu]	*	*	*
TraesCS1A01G110700	EMS47597.1	hypothetical protein TRIUR3_26490 [Triticum urartu]	*	GO:0016020(membrane);GO:0016021(integral component of membrane)	*
TraesCS1A01G110800	XP_010232274.1	PREDICTED: UDP-glycosyltransferase 88A1-like [Brachypodium distachyon]	GO:0008152(metabolic process);GO:0052696(flavonoid glucuronidation);GO:0009813(flavonoid biosynthetic process)	GO:0043231(intracellular membrane-bounded organelle);GO:0016021(integral component of membrane);GO:0016020(membrane)	GO:0016758(transferase activity, transferring hexosyl groups);GO:0080044(quercetin 7-O-glucosyltransferase activity);GO:0016740(transferase activity);GO:0016757(transferase activity, transferring glycosyl groups);GO:0080043(quercetin 3-O-glucosyltransferase activity)
TraesCS1A01G110900	BAK04290.1	predicted protein [Hordeum vulgare subsp. vulgare]	GO:0008152(metabolic process);GO:0006000(fructose metabolic process);GO:0006003(fructose 2,6-bisphosphate metabolic process);GO:0016310(phosphorylation);GO:0043609(regulation of carbon utilization);GO:0006002(fructose 6-phosphate metabolic process)	GO:0005886(plasma membrane);GO:0005829(cytosol)	GO:0030246(carbohydrate binding);GO:0003873(6-phosphofructo-2-kinase activity);GO:0003824(catalytic activity);GO:0005524(ATP binding);GO:2001070(starch binding);GO:0016301(kinase activity)
TraesCS1A01G111000	BAK00370.1	predicted protein [Hordeum vulgare subsp. vulgare]	GO:0006810(transport);GO:0030001(metal ion transport);GO:0071577(zinc II ion transmembrane transport);GO:0055085(transmembrane transport);GO:0006811(ion transport);GO:0006829(zinc II ion transport)	GO:0005886(plasma membrane);GO:0016020(membrane);GO:0016021(integral component of membrane)	GO:0005385(zinc ion transmembrane transporter activity);GO:0046873(metal ion transmembrane transporter activity)
TraesCS1A01G111100	XP_006657639.1	PREDICTED: aspartate--tRNA ligase 2, cytoplasmic-like [Oryza brachyantha]	GO:0006418(tRNA aminoacylation for protein translation);GO:0006422(aspartyl-tRNA aminoacylation);GO:0006412(translation);GO:0046686(response to cadmium ion)	GO:0005737(cytoplasm);GO:0005829(cytosol);GO:0009506(plasmodesma)	GO:0004812(aminoacyl-tRNA ligase activity);GO:0003676(nucleic acid binding);GO:0005524(ATP binding);GO:0004815(aspartate-tRNA ligase activity);GO:0000166(nucleotide binding);GO:0016874(ligase activity);GO:0003677(DNA binding);GO:0046872(metal ion binding)
TraesCS1A01G111200	KQJ94586.1	hypothetical protein BRADI_3g11353 [Brachypodium distachyon]	*	GO:0009536(plastid)	*
TraesCS1A01G111300	EMS55401.1	Kelch-like protein 5 [Triticum urartu]	*	GO:0031463(Cul3-RING ubiquitin ligase complex)	GO:0004842(ubiquitin-protein transferase activity)
TraesCS1A01G111400	YP_009160475.1	ClpP (chloroplast) [Sporobolus maritimus]	GO:0006508(proteolysis)	GO:0009507(chloroplast);GO:0009570(chloroplast stroma);GO:0009536(plastid);GO:0005737(cytoplasm)	GO:0008233(peptidase activity);GO:0008236(serine-type peptidase activity);GO:0016787(hydrolase activity);GO:0004252(serine-type endopeptidase activity)
TraesCS1A01G111500	BAK01095.1	predicted protein [Hordeum vulgare subsp. vulgare]	*	*	*
TraesCS1A01G111600	KYP34423.1	Retrovirus-related Pol polyprotein LINE-1 [Cajanus cajan]	*	GO:0016020(membrane);GO:0016021(integral component of membrane)	GO:0017176(phosphatidylinositol N-acetylglucosaminyltransferase activity)
TraesCS1A01G111700	EMT09775.1	hypothetical protein F775_52636 [Aegilops tauschii]	GO:0008150(biological_process)	GO:0005634(nucleus)	GO:0005515(protein binding)
TraesCS1A01G111800	EMS66397.1	hypothetical protein TRIUR3_33954 [Triticum urartu]	*	*	*
TraesCS1A01G111900	XP_003568848.1	PREDICTED: uncharacterized protein LOC100826130 [Brachypodium distachyon]	GO:0008152(metabolic process)	GO:0009507(chloroplast)	GO:0016787(hydrolase activity)
TraesCS1A01G112000	EMT13992.1	hypothetical protein F775_31834 [Aegilops tauschii]	GO:0006979(response to oxidative stress);GO:0009555(pollen development)	GO:0005886(plasma membrane);GO:0016020(membrane);GO:0016021(integral component of membrane)	GO:0004386(helicase activity)
TraesCS1A01G112100	BAK03308.1	predicted protein [Hordeum vulgare subsp. vulgare]	*	GO:0016020(membrane);GO:0016021(integral component of membrane)	*
TraesCS1A01G112200	EMS67672.1	hypothetical protein TRIUR3_12620 [Triticum urartu]	GO:0016310(phosphorylation)	*	GO:0003779(actin binding);GO:0016301(kinase activity)
TraesCS1A01G112300	CDM83067.1	unnamed protein product [Triticum aestivum]	*	*	GO:0008270(zinc ion binding)
TraesCS1A01G112400	AAO16555.1	thioredoxin h [Leymus chinensis]	GO:0055114(oxidation-reduction process);GO:0045454(cell redox homeostasis);GO:0000103(sulfate assimilation);GO:0006457(protein folding);GO:0007154(cell communication);GO:0034599(cellular response to oxidative stress);GO:0006662(glycerol ether metabolic process)	GO:0005886(plasma membrane);GO:0005829(cytosol);GO:0009536(plastid);GO:0005634(nucleus);GO:0005737(cytoplasm)	GO:0016671(oxidoreductase activity, acting on a sulfur group of donors, disulfide as acceptor);GO:0015035(protein disulfide oxidoreductase activity)
TraesCS1A01G112500	EMT23183.1	60S ribosomal protein L10-2 [Aegilops tauschii]	GO:0006412(translation);GO:0000027(ribosomal large subunit assembly)	GO:0005840(ribosome);GO:0005622(intracellular);GO:0030529(intracellular ribonucleoprotein complex);GO:0022625(cytosolic large ribosomal subunit)	GO:0003735(structural constituent of ribosome)
TraesCS1A01G112600	BAJ98994.1	predicted protein, partial [Hordeum vulgare subsp. vulgare]	*	GO:0016021(integral component of membrane);GO:0016020(membrane)	GO:0008270(zinc ion binding);GO:0046872(metal ion binding)
TraesCS1A01G112700	AGW81809.1	autophagy-related protein 18d [Triticum aestivum]	GO:0006497(protein lipidation);GO:0000045(autophagosome assembly);GO:0000422(mitophagy);GO:0044804(nucleophagy);GO:0034497(protein localization to pre-autophagosomal structure)	GO:0034045(pre-autophagosomal structure membrane);GO:0005829(cytosol);GO:0019898(extrinsic component of membrane)	GO:0080025(phosphatidylinositol-3,5-bisphosphate binding);GO:0032266(phosphatidylinositol-3-phosphate binding)
TraesCS1A01G112800	CDM82591.1	unnamed protein product [Triticum aestivum]	GO:0006351(transcription, DNA-templated)	GO:0005665(DNA-directed RNA polymerase II, core complex)	GO:0003899(DNA-directed 5'-3' RNA polymerase activity);GO:0003677(DNA binding);GO:0001055(RNA polymerase II activity);GO:0046983(protein dimerization activity)
TraesCS1A01G112900	YP_398402.1	cytochrome b (mitochondrion) [Triticum aestivum]	GO:0006122(mitochondrial electron transport, ubiquinol to cytochrome c);GO:0055114(oxidation-reduction process);GO:0022904(respiratory electron transport chain)	GO:0005743(mitochondrial inner membrane);GO:0070469(respiratory chain);GO:0016020(membrane);GO:0045275(respiratory chain complex III);GO:0005739(mitochondrion);GO:0016021(integral component of membrane)	GO:0046872(metal ion binding);GO:0009055(electron carrier activity);GO:0008121(ubiquinol-cytochrome-c reductase activity);GO:0016491(oxidoreductase activity)
TraesCS1A01G113000	EMS65372.1	ATP synthase subunit alpha, chloroplastic [Triticum urartu]	GO:0006754(ATP biosynthetic process);GO:0006810(transport);GO:0015986(ATP synthesis coupled proton transport);GO:0006811(ion transport);GO:0015991(ATP hydrolysis coupled proton transport);GO:0046034(ATP metabolic process);GO:0015992(proton transport)	GO:0009535(chloroplast thylakoid membrane);GO:0045261(proton-transporting ATP synthase complex, catalytic core F(1));GO:0009579(thylakoid);GO:0033178(proton-transporting two-sector ATPase complex, catalytic domain);GO:0016020(membrane);GO:0009507(chloroplast);GO:0009536(plastid);GO:0005886(plasma membrane)	GO:0005524(ATP binding);GO:0046961(proton-transporting ATPase activity, rotational mechanism);GO:0046933(proton-transporting ATP synthase activity, rotational mechanism);GO:0000166(nucleotide binding);GO:0016787(hydrolase activity);GO:0016820(hydrolase activity, acting on acid anhydrides, catalyzing transmembrane movement of substances)
TraesCS1A01G113100	EMT02917.1	hypothetical protein F775_31354 [Aegilops tauschii]	*	GO:0016020(membrane);GO:0016021(integral component of membrane);GO:0005886(plasma membrane);GO:0031225(anchored component of membrane)	*
TraesCS1A01G113200	BAJ92666.1	predicted protein [Hordeum vulgare subsp. vulgare]	GO:0006629(lipid metabolic process)	*	GO:0008081(phosphoric diester hydrolase activity);GO:0008889(glycerophosphodiester phosphodiesterase activity)
TraesCS1A01G113300	EMS65566.1	Glycerophosphoryl diester phosphodiesterase [Triticum urartu]	GO:0006629(lipid metabolic process)	*	GO:0008081(phosphoric diester hydrolase activity);GO:0008889(glycerophosphodiester phosphodiesterase activity)
TraesCS1A01G113400	EMS46661.1	Tryptophan aminotransferase 1 [Triticum urartu]	*	GO:0016021(integral component of membrane);GO:0016020(membrane)	GO:0003824(catalytic activity);GO:0016846(carbon-sulfur lyase activity);GO:0016829(lyase activity);GO:0008483(transaminase activity);GO:0016740(transferase activity)
TraesCS1A01G113500	EMT21098.1	hypothetical protein F775_10473 [Aegilops tauschii]	*	GO:0005739(mitochondrion)	*
TraesCS1A01G113600	EMS54596.1	Tryptophan aminotransferase 1 [Triticum urartu]	*	GO:0016020(membrane);GO:0016021(integral component of membrane)	GO:0003824(catalytic activity);GO:0016846(carbon-sulfur lyase activity);GO:0008483(transaminase activity);GO:0016740(transferase activity)
TraesCS1A01G113700	EMT01630.1	hypothetical protein F775_09697 [Aegilops tauschii]	*	GO:0009536(plastid)	GO:0003677(DNA binding)
TraesCS1A01G113800	BAJ95809.1	predicted protein [Hordeum vulgare subsp. vulgare]	GO:0016310(phosphorylation);GO:0006468(protein phosphorylation);GO:0055114(oxidation-reduction process)	GO:0016021(integral component of membrane);GO:0016020(membrane)	GO:0004672(protein kinase activity);GO:0005524(ATP binding);GO:0004674(protein serine/threonine kinase activity);GO:0016301(kinase activity);GO:0016740(transferase activity);GO:0000166(nucleotide binding);GO:0032440(2-alkenal reductase [NAD(P)] activity);GO:0016491(oxidoreductase activity)
TraesCS1A01G113900	BAK07687.1	predicted protein [Hordeum vulgare subsp. vulgare]	*	GO:0016020(membrane);GO:0016021(integral component of membrane)	*
TraesCS1A01G114000	XP_003566498.1	PREDICTED: uncharacterized protein LOC100833990 isoform X2 [Brachypodium distachyon]	*	GO:0016020(membrane);GO:0016021(integral component of membrane);GO:0005739(mitochondrion)	GO:0008375(acetylglucosaminyltransferase activity)
TraesCS1A01G114100	XP_014753463.1	PREDICTED: uncharacterized protein LOC106865936 [Brachypodium distachyon]	*	*	*
TraesCS1A01G114200	EMS60122.1	hypothetical protein TRIUR3_02080 [Triticum urartu]	*	*	*
TraesCS1A01G114300	EMT25068.1	hypothetical protein F775_01984 [Aegilops tauschii]	*	GO:0005739(mitochondrion)	*
TraesCS1A01G114400	KQK04743.1	hypothetical protein BRADI_2g15670 [Brachypodium distachyon]	GO:0051511(negative regulation of unidimensional cell growth);GO:1901347(negative regulation of secondary cell wall biogenesis);GO:0045893(positive regulation of transcription, DNA-templated)	*	GO:0046872(metal ion binding);GO:0003677(DNA binding);GO:0003729(mRNA binding)
TraesCS1A01G114500	XP_003574945.1	PREDICTED: DNA-directed RNA polymerase III subunit 1-like [Brachypodium distachyon]	GO:0006351(transcription, DNA-templated)	GO:0005666(DNA-directed RNA polymerase III complex)	GO:0003677(DNA binding);GO:0016740(transferase activity);GO:0003899(DNA-directed 5'-3' RNA polymerase activity);GO:0001056(RNA polymerase III activity);GO:0016779(nucleotidyltransferase activity)
TraesCS1A01G114600	EMT10482.1	DNA-directed RNA polymerase III subunit RPC1 [Aegilops tauschii]	GO:0006351(transcription, DNA-templated)	GO:0005666(DNA-directed RNA polymerase III complex)	GO:0003677(DNA binding);GO:0016740(transferase activity);GO:0003899(DNA-directed 5'-3' RNA polymerase activity);GO:0001056(RNA polymerase III activity);GO:0016779(nucleotidyltransferase activity)
TraesCS1A01G114700	EMT16678.1	LRR receptor-like serine/threonine-protein kinase GSO1 [Aegilops tauschii]	GO:0016310(phosphorylation);GO:0055114(oxidation-reduction process)	GO:0016020(membrane);GO:0016021(integral component of membrane)	GO:0016301(kinase activity);GO:0032440(2-alkenal reductase [NAD(P)] activity);GO:0016491(oxidoreductase activity)
TraesCS1A01G114800	*	*	*	*	*
TraesCS1A01G114900	BAK05372.1	predicted protein [Hordeum vulgare subsp. vulgare]	GO:0006468(protein phosphorylation);GO:0016310(phosphorylation)	GO:0005886(plasma membrane);GO:0016021(integral component of membrane);GO:0016020(membrane)	GO:0004672(protein kinase activity);GO:0005524(ATP binding);GO:0004674(protein serine/threonine kinase activity);GO:0016301(kinase activity);GO:0016740(transferase activity);GO:0000166(nucleotide binding)
TraesCS1A01G115000	XP_003566495.1	PREDICTED: uncharacterized protein LOC100832438 [Brachypodium distachyon]	*	*	*
TraesCS1A01G115100	EMT24712.1	mRNA cap guanine-N7 methyltransferase 1 [Aegilops tauschii]	GO:0006370(7-methylguanosine mRNA capping);GO:0032259(methylation);GO:0006397(mRNA processing);GO:0036265(RNA (guanine-N7)-methylation)	GO:0005845(mRNA cap binding complex);GO:0005634(nucleus)	GO:0004482(mRNA (guanine-N7-)-methyltransferase activity);GO:0016740(transferase activity);GO:0003723(RNA binding);GO:0008168(methyltransferase activity)
TraesCS1A01G115200	BAJ86522.1	predicted protein [Hordeum vulgare subsp. vulgare]	GO:0006810(transport);GO:0034219(carbohydrate transmembrane transport);GO:0035436(triose phosphate transmembrane transport);GO:0015714(phosphoenolpyruvate transport);GO:0008643(carbohydrate transport)	GO:0016021(integral component of membrane);GO:0016020(membrane);GO:0009536(plastid);GO:0031969(chloroplast membrane);GO:0009507(chloroplast)	GO:0005215(transporter activity);GO:0015121(phosphoenolpyruvate:phosphate antiporter activity);GO:0071917(triose-phosphate transmembrane transporter activity)
TraesCS1A01G115300	BAJ93878.1	predicted protein, partial [Hordeum vulgare subsp. vulgare]	GO:0046470(phosphatidylcholine metabolic process);GO:0016042(lipid catabolic process);GO:0006629(lipid metabolic process)	GO:0016020(membrane);GO:0005737(cytoplasm);GO:0005886(plasma membrane);GO:0005783(endoplasmic reticulum);GO:0009536(plastid);GO:0005773(vacuole)	GO:0005509(calcium ion binding);GO:0070290(N-acylphosphatidylethanolamine-specific phospholipase D activity);GO:0004630(phospholipase D activity);GO:0003824(catalytic activity);GO:0016787(hydrolase activity)
TraesCS1A01G115400	BAK02155.1	predicted protein, partial [Hordeum vulgare subsp. vulgare]	*	*	*
TraesCS1A01G115500	EMT04757.1	Protein brittle-1, chloroplastic/amyloplastic [Aegilops tauschii]	GO:0006810(transport);GO:0055085(transmembrane transport);GO:0006412(translation)	GO:0016021(integral component of membrane);GO:0016020(membrane);GO:0009536(plastid);GO:0005739(mitochondrion);GO:0009941(chloroplast envelope);GO:0009507(chloroplast)	GO:0003735(structural constituent of ribosome)
TraesCS1A01G115600	XP_003566493.3	PREDICTED: uncharacterized protein At2g34160-like [Brachypodium distachyon]	GO:0008150(biological_process)	GO:0005886(plasma membrane);GO:0005829(cytosol);GO:0005634(nucleus)	GO:0003676(nucleic acid binding);GO:0003729(mRNA binding)
TraesCS1A01G115700	BAJ85628.1	predicted protein [Hordeum vulgare subsp. vulgare]	*	*	GO:0016829(lyase activity);GO:0016740(transferase activity)
TraesCS1A01G115800	BAJ85628.1	predicted protein [Hordeum vulgare subsp. vulgare]	*	*	GO:0016829(lyase activity);GO:0016740(transferase activity)
TraesCS1A01G115900	AFK12205.1	metallothionein [Hordeum vulgare]	*	*	*
TraesCS1A01G116000	EMS62002.1	GTPase obg [Triticum urartu]	*	GO:0005739(mitochondrion);GO:0005737(cytoplasm)	GO:0005525(GTP binding);GO:0000166(nucleotide binding);GO:0003924(GTPase activity);GO:0000287(magnesium ion binding)
TraesCS1A01G116100	BAJ85628.1	predicted protein [Hordeum vulgare subsp. vulgare]	*	*	GO:0016829(lyase activity);GO:0016740(transferase activity)
TraesCS1A01G116200	EMT03676.1	Putative cellulose synthase A catalytic subunit 1 (UDP-forming) [Aegilops tauschii]	GO:0030244(cellulose biosynthetic process);GO:0071555(cell wall organization)	GO:0005886(plasma membrane);GO:0016020(membrane);GO:0016021(integral component of membrane)	GO:0016740(transferase activity);GO:0016757(transferase activity, transferring glycosyl groups);GO:0046872(metal ion binding);GO:0016760(cellulose synthase (UDP-forming) activity);GO:0008270(zinc ion binding)
TraesCS1A01G116300	EMS67001.1	hypothetical protein TRIUR3_08747 [Triticum urartu]	*	*	*
TraesCS1A01G116400	XP_003568829.1	PREDICTED: uncharacterized protein At1g15400-like [Brachypodium distachyon]	*	*	*
TraesCS1A01G116500	BAK06181.1	predicted protein [Hordeum vulgare subsp. vulgare]	*	GO:0005739(mitochondrion)	*
TraesCS1A01G116600	BAK00985.1	predicted protein [Hordeum vulgare subsp. vulgare]	*	GO:0016021(integral component of membrane);GO:0016020(membrane);GO:0005747(mitochondrial respiratory chain complex I);GO:0009507(chloroplast)	*
TraesCS1A01G116700	XP_003557898.1	PREDICTED: protein EARLY RESPONSIVE TO DEHYDRATION 15 [Brachypodium distachyon]	*	*	*
TraesCS1A01G116800	EMS62758.1	hypothetical protein TRIUR3_21397 [Triticum urartu]	*	*	*
TraesCS1A01G116900	BAJ92897.1	predicted protein [Hordeum vulgare subsp. vulgare]	*	GO:0009536(plastid)	*
TraesCS1A01G117000	XP_003568822.1	PREDICTED: uncharacterized protein LOC100844174 [Brachypodium distachyon]	*	GO:0009536(plastid)	*
TraesCS1A01G117100	EMS48608.1	hypothetical protein TRIUR3_10337 [Triticum urartu]	*	GO:0009536(plastid)	*
TraesCS1A01G117200	EMT33612.1	hypothetical protein F775_00667 [Aegilops tauschii]	GO:0016926(protein desumoylation);GO:0006508(proteolysis)	GO:0005634(nucleus)	GO:0008234(cysteine-type peptidase activity);GO:0016929(SUMO-specific protease activity);GO:0004175(endopeptidase activity)
TraesCS1A01G117300	EMS48020.1	Histone-lysine N-methyltransferase, H3 lysine-9 specific SUVH5 [Triticum urartu]	GO:0032259(methylation);GO:0016571(histone methylation);GO:0034968(histone lysine methylation)	GO:0005694(chromosome);GO:0005634(nucleus);GO:0005739(mitochondrion)	GO:0016740(transferase activity);GO:0018024(histone-lysine N-methyltransferase activity);GO:0042393(histone binding);GO:0008168(methyltransferase activity);GO:0008270(zinc ion binding)
TraesCS1A01G117400	AEI28613.1	hypothetical protein [Triticum aestivum]	*	GO:0009536(plastid)	*
TraesCS1A01G117500	EMT10235.1	Boron transporter-like protein 2 [Aegilops tauschii]	GO:0051453(regulation of intracellular pH);GO:0098656(anion transmembrane transport);GO:0006820(anion transport);GO:0046713(borate transport)	GO:0016021(integral component of membrane);GO:0016020(membrane);GO:0005887(integral component of plasma membrane)	GO:0005452(inorganic anion exchanger activity);GO:0008509(anion transmembrane transporter activity);GO:0046715(borate transmembrane transporter activity)
TraesCS1A01G117600	EMT10234.1	hypothetical protein F775_08466 [Aegilops tauschii]	*	*	*
TraesCS1A01G117700	XP_003566484.2	PREDICTED: UDP-glycosyltransferase 73E1-like [Brachypodium distachyon]	GO:0008152(metabolic process);GO:0052696(flavonoid glucuronidation);GO:0009813(flavonoid biosynthetic process)	GO:0043231(intracellular membrane-bounded organelle)	GO:0016740(transferase activity);GO:0016757(transferase activity, transferring glycosyl groups);GO:0016758(transferase activity, transferring hexosyl groups);GO:0008194(UDP-glycosyltransferase activity)
TraesCS1A01G117800	EMT09877.1	Mitogen-activated protein kinase kinase kinase 2 [Aegilops tauschii]	GO:0016310(phosphorylation);GO:0006468(protein phosphorylation)	GO:0005737(cytoplasm);GO:0016020(membrane);GO:0016021(integral component of membrane);GO:0005739(mitochondrion)	GO:0004672(protein kinase activity);GO:0004674(protein serine/threonine kinase activity);GO:0016301(kinase activity);GO:0005524(ATP binding);GO:0004702(signal transducer, downstream of receptor, with serine/threonine kinase activity);GO:0000166(nucleotide binding)
TraesCS1A01G117900	BAK07478.1	predicted protein [Hordeum vulgare subsp. vulgare]	GO:0008152(metabolic process);GO:0052696(flavonoid glucuronidation);GO:0009813(flavonoid biosynthetic process)	GO:0043231(intracellular membrane-bounded organelle)	GO:0008194(UDP-glycosyltransferase activity);GO:0016758(transferase activity, transferring hexosyl groups);GO:0016740(transferase activity);GO:0016757(transferase activity, transferring glycosyl groups)
TraesCS1A01G118000	XP_003571740.1	PREDICTED: uncharacterized protein LOC100825523 [Brachypodium distachyon]	*	*	*
TraesCS1A01G118100	OEL26531.1	hypothetical protein BAE44_0012450 [Dichanthelium oligosanthes]	*	GO:0009536(plastid)	*
TraesCS1A01G118200	*	*	*	*	*
TraesCS1A01G118300	EMS68651.1	Serine/threonine protein phosphatase 2A 57 kDa regulatory subunit B' iota isoform [Triticum urartu]	GO:0007165(signal transduction)	GO:0000159(protein phosphatase type 2A complex)	*
TraesCS1A01G118400	EMT29956.1	Auxin-responsive protein IAA15 [Aegilops tauschii]	GO:0009734(auxin-activated signaling pathway);GO:0006351(transcription, DNA-templated);GO:0006355(regulation of transcription, DNA-templated);GO:0009733(response to auxin)	GO:0005634(nucleus);GO:0009536(plastid)	*
TraesCS1A01G118500	EMS45703.1	hypothetical protein TRIUR3_32661 [Triticum urartu]	GO:0016926(protein desumoylation);GO:0006508(proteolysis)	GO:0005634(nucleus)	GO:0008234(cysteine-type peptidase activity);GO:0016929(SUMO-specific protease activity);GO:0004175(endopeptidase activity)
TraesCS1A01G118600	EMT16592.1	Protein FAR-RED ELONGATED HYPOCOTYL 3 [Aegilops tauschii]	GO:0006355(regulation of transcription, DNA-templated)	*	GO:0008270(zinc ion binding)
TraesCS1A01G118700	EMS55224.1	hypothetical protein TRIUR3_33303 [Triticum urartu]	GO:0009651(response to salt stress)	GO:0071011(precatalytic spliceosome)	*
TraesCS1A01G118800	BAJ95361.1	predicted protein [Hordeum vulgare subsp. vulgare]	GO:0043161(proteasome-mediated ubiquitin-dependent protein catabolic process)	GO:0016020(membrane);GO:0016021(integral component of membrane);GO:0005886(plasma membrane)	GO:0061630(ubiquitin protein ligase activity);GO:0008270(zinc ion binding);GO:0046872(metal ion binding);GO:0016874(ligase activity)
TraesCS1A01G118900	EMS55041.1	hypothetical protein TRIUR3_33403 [Triticum urartu]	GO:0010234(anther wall tapetum cell fate specification);GO:0030154(cell differentiation);GO:0009556(microsporogenesis);GO:0009408(response to heat)	GO:0005576(extracellular region);GO:0016020(membrane);GO:0016021(integral component of membrane)	GO:0005515(protein binding);GO:0003674(molecular_function)
TraesCS1A01G119000	EMT08486.1	hypothetical protein F775_01054 [Aegilops tauschii]	GO:0048367(shoot system development)	GO:0009536(plastid);GO:0005739(mitochondrion)	GO:0003674(molecular_function)
TraesCS1A01G119100	BAJ91953.1	predicted protein [Hordeum vulgare subsp. vulgare]	*	*	GO:0016747(transferase activity, transferring acyl groups other than amino-acyl groups);GO:0016740(transferase activity)
TraesCS1A01G119200	EMS54542.1	hypothetical protein TRIUR3_25032 [Triticum urartu]	*	*	*
TraesCS1A01G119300	XP_014754075.1	PREDICTED: crocetin glucosyltransferase, chloroplastic-like [Brachypodium distachyon]	GO:0008152(metabolic process);GO:0052696(flavonoid glucuronidation);GO:0009813(flavonoid biosynthetic process)	GO:0043231(intracellular membrane-bounded organelle)	GO:0016740(transferase activity);GO:0016757(transferase activity, transferring glycosyl groups);GO:0016758(transferase activity, transferring hexosyl groups);GO:0080044(quercetin 7-O-glucosyltransferase activity);GO:0080043(quercetin 3-O-glucosyltransferase activity)
TraesCS1A01G119400	XP_014754075.1	PREDICTED: crocetin glucosyltransferase, chloroplastic-like [Brachypodium distachyon]	*	*	GO:0016787(hydrolase activity)
TraesCS1A01G119500	EMS62910.1	hypothetical protein TRIUR3_26789 [Triticum urartu]	GO:0016192(vesicle-mediated transport);GO:0006886(intracellular protein transport)	GO:0016020(membrane)	GO:0005484(SNAP receptor activity)
TraesCS1A01G119600	BAJ85515.1	predicted protein [Hordeum vulgare subsp. vulgare]	GO:0016310(phosphorylation)	*	GO:0016301(kinase activity)
TraesCS1A01G119700	EMS51905.1	hypothetical protein TRIUR3_29935 [Triticum urartu]	*	GO:0009536(plastid);GO:0009534(chloroplast thylakoid);GO:0009535(chloroplast thylakoid membrane);GO:0042646(plastid nucleoid);GO:0009507(chloroplast)	GO:0003677(DNA binding)
TraesCS1A01G119800	BAJ87875.1	predicted protein [Hordeum vulgare subsp. vulgare]	*	GO:0005739(mitochondrion)	*
TraesCS1A01G119900	EMS54976.1	Ent-copalyl diphosphate synthase 1, chloroplastic [Triticum urartu]	GO:0008152(metabolic process);GO:0009686(gibberellin biosynthetic process);GO:0009685(gibberellin metabolic process)	GO:0009507(chloroplast);GO:0009536(plastid)	GO:0000287(magnesium ion binding);GO:0016829(lyase activity);GO:0009905(ent-copalyl diphosphate synthase activity);GO:0010333(terpene synthase activity);GO:0016853(isomerase activity);GO:0046872(metal ion binding)
TraesCS1A01G120000	EMS58168.1	hypothetical protein TRIUR3_29520 [Triticum urartu]	*	*	*
TraesCS1A01G120100	EMS61926.1	Heat shock 70 kDa protein 4L [Triticum urartu]	GO:0055114(oxidation-reduction process)	*	GO:0005524(ATP binding);GO:0000166(nucleotide binding);GO:0032440(2-alkenal reductase [NAD(P)] activity);GO:0016491(oxidoreductase activity)
TraesCS1A01G120200	EMT31029.1	Heat shock 70 kDa protein 4L [Aegilops tauschii]	*	*	GO:0005524(ATP binding);GO:0000166(nucleotide binding)
TraesCS1A01G120300	EMS52666.1	Cytochrome P450 86B1 [Triticum urartu]	GO:0055114(oxidation-reduction process);GO:0022900(electron transport chain)	GO:0016020(membrane);GO:0016021(integral component of membrane)	GO:0004497(monooxygenase activity);GO:0016705(oxidoreductase activity, acting on paired donors, with incorporation or reduction of molecular oxygen);GO:0020037(heme binding);GO:0046872(metal ion binding);GO:0005506(iron ion binding);GO:0016491(oxidoreductase activity)
TraesCS1A01G120400	XP_010231643.1	PREDICTED: 60S ribosomal protein L18a-like protein isoform X1 [Brachypodium distachyon]	GO:0006412(translation)	GO:0022625(cytosolic large ribosomal subunit);GO:0016021(integral component of membrane);GO:0016020(membrane)	GO:0003735(structural constituent of ribosome)
TraesCS1A01G120500	BAJ94841.1	predicted protein [Hordeum vulgare subsp. vulgare]	*	*	*
TraesCS1A01G120600	KQK07185.1	hypothetical protein BRADI_2g33640 [Brachypodium distachyon]	GO:0006810(transport);GO:0006885(regulation of pH);GO:0055085(transmembrane transport);GO:0006812(cation transport)	GO:0016020(membrane);GO:0016021(integral component of membrane);GO:0012505(endomembrane system)	GO:0015299(solute:proton antiporter activity);GO:0005451(monovalent cation:proton antiporter activity)
TraesCS1A01G120700	EMS55894.1	hypothetical protein TRIUR3_10580 [Triticum urartu]	*	*	*
TraesCS1A01G120800	BAJ95417.1	predicted protein, partial [Hordeum vulgare subsp. vulgare]	*	GO:0009536(plastid);GO:0016020(membrane);GO:0016021(integral component of membrane)	*
TraesCS1A01G120900	BAJ94906.1	predicted protein [Hordeum vulgare subsp. vulgare]	GO:0009116(nucleoside metabolic process);GO:0006166(purine ribonucleoside salvage)	GO:0005737(cytoplasm);GO:0005829(cytosol)	GO:0016740(transferase activity);GO:0004422(hypoxanthine phosphoribosyltransferase activity);GO:0003676(nucleic acid binding);GO:0005524(ATP binding);GO:0003723(RNA binding);GO:0016757(transferase activity, transferring glycosyl groups);GO:0052657(guanine phosphoribosyltransferase activity)
TraesCS1A01G121000	BAJ92949.1	predicted protein [Hordeum vulgare subsp. vulgare]	GO:0006974(cellular response to DNA damage stimulus);GO:0006351(transcription, DNA-templated);GO:0006355(regulation of transcription, DNA-templated);GO:0006281(DNA repair);GO:0006260(DNA replication);GO:0010228(vegetative to reproductive phase transition of meristem);GO:0010197(polar nucleus fusion);GO:0000741(karyogamy);GO:0055114(oxidation-reduction process)	GO:0005634(nucleus);GO:0005694(chromosome);GO:0035101(FACT complex);GO:0005719(nuclear euchromatin)	GO:0003677(DNA binding);GO:0032440(2-alkenal reductase [NAD(P)] activity);GO:0016491(oxidoreductase activity)
TraesCS1A01G121100	EMS67628.1	hypothetical protein TRIUR3_35391 [Triticum urartu]	*	*	*
TraesCS1A01G121200	EMT21694.1	hypothetical protein F775_07922 [Aegilops tauschii]	*	*	*
TraesCS1A01G121300	BAJ94811.1	predicted protein [Hordeum vulgare subsp. vulgare]	*	GO:0016020(membrane);GO:0016021(integral component of membrane)	*
TraesCS1A01G121400	EMT25981.1	hypothetical protein F775_31858 [Aegilops tauschii]	*	*	*
TraesCS1A01G121500	EMS47362.1	putative WRKY transcription factor 50 [Triticum urartu]	GO:0006355(regulation of transcription, DNA-templated)	*	GO:0043565(sequence-specific DNA binding);GO:0003700(transcription factor activity, sequence-specific DNA binding);GO:0003677(DNA binding)
TraesCS1A01G121600	EMS60399.1	hypothetical protein TRIUR3_26402 [Triticum urartu]	*	*	*
TraesCS1A01G121700	XP_004960878.1	PREDICTED: serine/threonine-protein kinase 38-like [Setaria italica]	GO:0016310(phosphorylation);GO:0006468(protein phosphorylation);GO:0018105(peptidyl-serine phosphorylation);GO:0035556(intracellular signal transduction)	GO:0005622(intracellular)	GO:0004672(protein kinase activity);GO:0004674(protein serine/threonine kinase activity);GO:0016301(kinase activity);GO:0016740(transferase activity);GO:0005524(ATP binding);GO:0000166(nucleotide binding)
TraesCS1A01G121800	XP_003566469.1	PREDICTED: putative nuclease HARBI1 [Brachypodium distachyon]	*	*	*
TraesCS1A01G121900	XP_003566469.1	PREDICTED: putative nuclease HARBI1 [Brachypodium distachyon]	*	*	*
TraesCS1A01G122000	XP_003568789.2	PREDICTED: uncharacterized protein YwkD [Brachypodium distachyon]	*	GO:0009507(chloroplast);GO:0009536(plastid)	GO:0016829(lyase activity);GO:0003824(catalytic activity);GO:0051213(dioxygenase activity)
TraesCS1A01G122100	XP_010231634.1	PREDICTED: uncharacterized protein LOC100822738 [Brachypodium distachyon]	*	GO:0016020(membrane);GO:0016021(integral component of membrane)	*
TraesCS1A01G122200	EMT21225.1	hypothetical protein F775_15983 [Aegilops tauschii]	GO:0009658(chloroplast organization)	GO:0009707(chloroplast outer membrane);GO:0016020(membrane);GO:0016021(integral component of membrane)	*
TraesCS1A01G122300	EMT11353.1	Histidine-containing phosphotransfer protein 4 [Aegilops tauschii]	GO:0016310(phosphorylation);GO:0009736(cytokinin-activated signaling pathway);GO:0000160(phosphorelay signal transduction system)	GO:0005737(cytoplasm);GO:0005634(nucleus);GO:0005739(mitochondrion)	GO:0043424(protein histidine kinase binding);GO:0004871(signal transducer activity);GO:0009927(histidine phosphotransfer kinase activity)
TraesCS1A01G122400	EMS48718.1	hypothetical protein TRIUR3_22887 [Triticum urartu]	*	*	*
TraesCS1A01G122500	EMS59690.1	NADP-dependent malic enzyme, chloroplastic [Triticum urartu]	GO:0055114(oxidation-reduction process);GO:0006108(malate metabolic process)	GO:0009536(plastid);GO:0009507(chloroplast)	GO:0004470(malic enzyme activity);GO:0016491(oxidoreductase activity);GO:0004471(malate dehydrogenase (decarboxylating) (NAD+) activity);GO:0051287(NAD binding);GO:0046872(metal ion binding);GO:0004473(malate dehydrogenase (decarboxylating) (NADP+) activity);GO:0008948(oxaloacetate decarboxylase activity)
TraesCS1A01G122600	EMT15588.1	Auxin-responsive protein IAA16 [Aegilops tauschii]	GO:0009734(auxin-activated signaling pathway);GO:0006351(transcription, DNA-templated);GO:0006355(regulation of transcription, DNA-templated);GO:0009733(response to auxin)	GO:0005634(nucleus)	*
TraesCS1A01G122700	EMT15587.1	Proteasome subunit beta type-7-B [Aegilops tauschii]	GO:0051603(proteolysis involved in cellular protein catabolic process);GO:0006508(proteolysis)	GO:0005737(cytoplasm);GO:0005839(proteasome core complex);GO:0000502(proteasome complex);GO:0005634(nucleus)	GO:0008233(peptidase activity);GO:0004298(threonine-type endopeptidase activity);GO:0004175(endopeptidase activity);GO:0016787(hydrolase activity)
TraesCS1A01G122800	XP_003568782.1	PREDICTED: hexokinase-7 [Brachypodium distachyon]	GO:0006096(glycolytic process);GO:0001678(cellular glucose homeostasis);GO:0005975(carbohydrate metabolic process);GO:0016310(phosphorylation);GO:0046835(carbohydrate phosphorylation)	GO:0005829(cytosol);GO:0005737(cytoplasm)	GO:0016773(phosphotransferase activity, alcohol group as acceptor);GO:0004396(hexokinase activity);GO:0005524(ATP binding);GO:0016301(kinase activity);GO:0016740(transferase activity);GO:0004340(glucokinase activity);GO:0005536(glucose binding);GO:0000166(nucleotide binding);GO:0008865(fructokinase activity);GO:0019158(mannokinase activity)
TraesCS1A01G122900	XP_014753814.1	PREDICTED: protein IQ-DOMAIN 14-like [Brachypodium distachyon]	*	*	*
TraesCS1A01G123000	BAJ96246.1	predicted protein [Hordeum vulgare subsp. vulgare]	*	GO:0016020(membrane);GO:0005789(endoplasmic reticulum membrane);GO:0005783(endoplasmic reticulum);GO:0016021(integral component of membrane)	*
TraesCS1A01G123100	EMT17111.1	hypothetical protein F775_32912 [Aegilops tauschii]	*	*	*
TraesCS1A01G123200	EMT09147.1	hypothetical protein F775_09224 [Aegilops tauschii]	GO:0016310(phosphorylation);GO:0055114(oxidation-reduction process)	*	GO:0032440(2-alkenal reductase [NAD(P)] activity);GO:0016301(kinase activity);GO:0016491(oxidoreductase activity)
TraesCS1A01G123300	EMS50743.1	hypothetical protein TRIUR3_10300 [Triticum urartu]	*	*	*
TraesCS1A01G123400	EMS50066.1	hypothetical protein TRIUR3_00914 [Triticum urartu]	*	*	*
TraesCS1A01G123500	EMS45101.1	hypothetical protein TRIUR3_03520 [Triticum urartu]	*	*	*
TraesCS1A01G123600	BAK02981.1	predicted protein [Hordeum vulgare subsp. vulgare]	GO:0002949(tRNA threonylcarbamoyladenosine modification)	GO:0005829(cytosol);GO:0000408(EKC/KEOPS complex)	GO:0016787(hydrolase activity)
TraesCS1A01G123700	EMS50498.1	hypothetical protein TRIUR3_14388 [Triticum urartu]	*	*	*
TraesCS1A01G123800	EMS50499.1	hypothetical protein TRIUR3_14389 [Triticum urartu]	*	*	*
TraesCS1A01G123900	BAK02283.1	predicted protein [Hordeum vulgare subsp. vulgare]	GO:0008360(regulation of cell shape);GO:0018105(peptidyl-serine phosphorylation);GO:0016055(Wnt signaling pathway);GO:0006468(protein phosphorylation);GO:0006897(endocytosis);GO:0016310(phosphorylation)	GO:0005737(cytoplasm);GO:0005634(nucleus)	GO:0004672(protein kinase activity);GO:0005524(ATP binding);GO:0004674(protein serine/threonine kinase activity);GO:0000166(nucleotide binding);GO:0016301(kinase activity)
TraesCS1A01G124000	*	*	*	*	*
TraesCS1A01G124100	BAJ94157.1	predicted protein [Hordeum vulgare subsp. vulgare]	*	GO:0016020(membrane);GO:0016021(integral component of membrane);GO:0009536(plastid)	*
TraesCS1A01G124200	EMS52241.1	Peroxidase 12 [Triticum urartu]	GO:0042744(hydrogen peroxide catabolic process);GO:0055114(oxidation-reduction process);GO:0006979(response to oxidative stress);GO:0009664(plant-type cell wall organization)	GO:0005576(extracellular region);GO:0009505(plant-type cell wall)	GO:0020037(heme binding);GO:0046872(metal ion binding);GO:0016491(oxidoreductase activity);GO:0004601(peroxidase activity)
TraesCS1A01G124300	EMS52449.1	Polygalacturonase [Triticum urartu]	GO:0008152(metabolic process);GO:0005975(carbohydrate metabolic process);GO:0071555(cell wall organization)	GO:0005576(extracellular region);GO:0016021(integral component of membrane);GO:0016020(membrane)	GO:0004650(polygalacturonase activity);GO:0016798(hydrolase activity, acting on glycosyl bonds);GO:0016787(hydrolase activity)
TraesCS1A01G124400	BAJ86908.1	predicted protein [Hordeum vulgare subsp. vulgare]	GO:0055114(oxidation-reduction process);GO:0045454(cell redox homeostasis);GO:0000103(sulfate assimilation);GO:0006457(protein folding);GO:0034599(cellular response to oxidative stress);GO:0006662(glycerol ether metabolic process)	GO:0009507(chloroplast);GO:0009536(plastid)	GO:0016671(oxidoreductase activity, acting on a sulfur group of donors, disulfide as acceptor);GO:0015035(protein disulfide oxidoreductase activity)
TraesCS1A01G124500	XP_004960596.1	PREDICTED: uncharacterized protein LOC101766326 [Setaria italica]	*	*	*
TraesCS1A01G124600	EMS57791.1	hypothetical protein TRIUR3_24084 [Triticum urartu]	GO:0006810(transport);GO:0055085(transmembrane transport);GO:0006412(translation);GO:0006835(dicarboxylic acid transport);GO:0035674(tricarboxylic acid transmembrane transport)	GO:0016020(membrane);GO:0016021(integral component of membrane);GO:0005739(mitochondrion);GO:0009941(chloroplast envelope);GO:0009507(chloroplast);GO:0005618(cell wall);GO:0009506(plasmodesma);GO:0005774(vacuolar membrane);GO:0005743(mitochondrial inner membrane)	GO:0003735(structural constituent of ribosome);GO:0015142(tricarboxylic acid transmembrane transporter activity);GO:0005310(dicarboxylic acid transmembrane transporter activity)
TraesCS1A01G124700	BAK06428.1	predicted protein [Hordeum vulgare subsp. vulgare]	GO:0006468(protein phosphorylation);GO:0016310(phosphorylation)	GO:0005886(plasma membrane);GO:0016020(membrane);GO:0016021(integral component of membrane)	GO:0004672(protein kinase activity);GO:0004674(protein serine/threonine kinase activity);GO:0005524(ATP binding);GO:0000166(nucleotide binding);GO:0016301(kinase activity)
TraesCS1A01G124800	EMS65360.1	hypothetical protein TRIUR3_09812 [Triticum urartu]	*	*	*
TraesCS1A01G124900	EMS48914.1	putative lipoxygenase 4 [Triticum urartu]	GO:0031408(oxylipin biosynthetic process);GO:0055114(oxidation-reduction process);GO:0006633(fatty acid biosynthetic process);GO:0006629(lipid metabolic process);GO:0006631(fatty acid metabolic process);GO:0009611(response to wounding);GO:0051707(response to other organism)	GO:0005737(cytoplasm)	GO:0046872(metal ion binding);GO:0051213(dioxygenase activity);GO:0016702(oxidoreductase activity, acting on single donors with incorporation of molecular oxygen, incorporation of two atoms of oxygen);GO:0016491(oxidoreductase activity);GO:0016165(linoleate 13S-lipoxygenase activity)
TraesCS1A01G125000	AGJ93556.1	SHAGGY-like kinase [Triticum aestivum]	GO:0006468(protein phosphorylation);GO:0016310(phosphorylation);GO:0009825(multidimensional cell growth);GO:0009729(detection of brassinosteroid stimulus);GO:0046777(protein autophosphorylation);GO:0009733(response to auxin);GO:0009965(leaf morphogenesis);GO:0046827(positive regulation of protein export from nucleus);GO:0009742(brassinosteroid mediated signaling pathway);GO:0048765(root hair cell…	GO:0005886(plasma membrane)	GO:0004672(protein kinase activity);GO:0005524(ATP binding);GO:0004674(protein serine/threonine kinase activity);GO:0000166(nucleotide binding);GO:0016301(kinase activity)
TraesCS1A01G125100	EMS61347.1	60S ribosomal protein L11 [Triticum urartu]	GO:0000027(ribosomal large subunit assembly);GO:0006412(translation)	GO:0005840(ribosome);GO:0005622(intracellular);GO:0030529(intracellular ribonucleoprotein complex);GO:0022625(cytosolic large ribosomal subunit);GO:0005737(cytoplasm)	GO:0003735(structural constituent of ribosome);GO:0003723(RNA binding);GO:0019843(rRNA binding)
TraesCS1A01G125200	EMS49778.1	hypothetical protein TRIUR3_21218 [Triticum urartu]	GO:0006810(transport);GO:0008150(biological_process)	GO:0016020(membrane);GO:0016021(integral component of membrane);GO:0005634(nucleus)	GO:0003674(molecular_function)
TraesCS1A01G125300	BAJ92349.1	predicted protein [Hordeum vulgare subsp. vulgare]	GO:0019432(triglyceride biosynthetic process);GO:0005975(carbohydrate metabolic process);GO:0010030(positive regulation of seed germination);GO:0009737(response to abscisic acid);GO:0009409(response to cold);GO:0009749(response to glucose);GO:0010029(regulation of seed germination);GO:0009651(response to salt stress);GO:0045995(regulation of embryonic development)	GO:0016020(membrane);GO:0005789(endoplasmic reticulum membrane);GO:0005783(endoplasmic reticulum);GO:0016021(integral component of membrane);GO:0009941(chloroplast envelope);GO:0005811(lipid droplet)	GO:0016740(transferase activity);GO:0016746(transferase activity, transferring acyl groups);GO:0008374(O-acyltransferase activity);GO:0004144(diacylglycerol O-acyltransferase activity)
TraesCS1A01G125400	EMS52169.1	hypothetical protein TRIUR3_31101 [Triticum urartu]	*	*	*
TraesCS1A01G125500	ABF55692.1	putative zinc transporter [Triticum aestivum]	GO:0006810(transport);GO:0030001(metal ion transport);GO:0071577(zinc II ion transmembrane transport);GO:0055085(transmembrane transport);GO:0006811(ion transport);GO:0006829(zinc II ion transport)	GO:0016020(membrane);GO:0016021(integral component of membrane);GO:0005886(plasma membrane)	GO:0005385(zinc ion transmembrane transporter activity);GO:0046873(metal ion transmembrane transporter activity)
TraesCS1A01G125600	XP_003568765.1	PREDICTED: probable beta-1,3-galactosyltransferase 12 [Brachypodium distachyon]	GO:0006486(protein glycosylation)	GO:0016020(membrane);GO:0000139(Golgi membrane);GO:0016021(integral component of membrane);GO:0005794(Golgi apparatus)	GO:0016740(transferase activity);GO:0016757(transferase activity, transferring glycosyl groups);GO:0008378(galactosyltransferase activity);GO:0016758(transferase activity, transferring hexosyl groups)
TraesCS1A01G125700	BAK04876.1	predicted protein, partial [Hordeum vulgare subsp. vulgare]	*	GO:0016021(integral component of membrane);GO:0016020(membrane);GO:0009536(plastid);GO:0005886(plasma membrane);GO:0009506(plasmodesma)	*
TraesCS1A01G125800	CAM59041.1	MIKC-type MADS-box transcription factor WM2 [Triticum aestivum]	GO:0006351(transcription, DNA-templated);GO:0006355(regulation of transcription, DNA-templated)	GO:0005634(nucleus)	GO:0003677(DNA binding);GO:0046983(protein dimerization activity);GO:0003700(transcription factor activity, sequence-specific DNA binding)
TraesCS1A01G125900	EMS49639.1	hypothetical protein TRIUR3_28220 [Triticum urartu]	*	*	*
TraesCS1A01G126000	EMS60817.1	N-alpha-acetyltransferase 30, NatC catalytic subunit [Triticum urartu]	GO:0006474(N-terminal protein amino acid acetylation)	GO:0005737(cytoplasm);GO:0031417(NatC complex)	GO:0004596(peptide alpha-N-acetyltransferase activity);GO:0008080(N-acetyltransferase activity);GO:0016740(transferase activity);GO:0016746(transferase activity, transferring acyl groups)
TraesCS1A01G126100	BAK05475.1	predicted protein [Hordeum vulgare subsp. vulgare]	*	*	GO:0016788(hydrolase activity, acting on ester bonds);GO:0003824(catalytic activity)
TraesCS1A01G126200	EMS68895.1	E3 ubiquitin-protein ligase ATL9 [Triticum urartu]	GO:0043161(proteasome-mediated ubiquitin-dependent protein catabolic process);GO:0016567(protein ubiquitination);GO:0006952(defense response);GO:0050832(defense response to fungus);GO:0010200(response to chitin)	GO:0016021(integral component of membrane);GO:0016020(membrane);GO:0005576(extracellular region)	GO:0061630(ubiquitin protein ligase activity);GO:0008270(zinc ion binding);GO:0046872(metal ion binding);GO:0004842(ubiquitin-protein transferase activity);GO:0016874(ligase activity)
TraesCS1A01G126300	EMS56982.1	Mannosyl-oligosaccharide 1,2-alpha-mannosidase MNS3 [Triticum urartu]	GO:0008152(metabolic process);GO:0097466(ubiquitin-dependent glycoprotein ERAD pathway);GO:0006491(N-glycan processing);GO:0030433(ubiquitin-dependent ERAD pathway)	GO:0005802(trans-Golgi network);GO:0016020(membrane);GO:0005783(endoplasmic reticulum);GO:0005768(endosome);GO:0005794(Golgi apparatus);GO:0016021(integral component of membrane)	GO:0005509(calcium ion binding);GO:0004559(alpha-mannosidase activity);GO:0004571(mannosyl-oligosaccharide 1,2-alpha-mannosidase activity);GO:0016798(hydrolase activity, acting on glycosyl bonds);GO:0016787(hydrolase activity)
TraesCS1A01G126400	CFV04391.1	GA2ox-A10 [Triticum aestivum]	GO:0009416(response to light stimulus);GO:0055114(oxidation-reduction process);GO:0045487(gibberellin catabolic process)	*	GO:0005506(iron ion binding);GO:0052634(C-19 gibberellin 2-beta-dioxygenase activity);GO:0016491(oxidoreductase activity);GO:0046872(metal ion binding);GO:0051213(dioxygenase activity)
TraesCS1A01G126500	XP_010925738.1	PREDICTED: uncharacterized protein LOC105048205 isoform X3 [Elaeis guineensis]	*	*	*
TraesCS1A01G126600	EMS68028.1	hypothetical protein TRIUR3_30625 [Triticum urartu]	*	*	*
TraesCS1A01G126700	EMS58431.1	hypothetical protein TRIUR3_27616 [Triticum urartu]	*	*	*
TraesCS1A01G126800	EMS52737.1	hypothetical protein TRIUR3_23584 [Triticum urartu]	GO:0009738(abscisic acid-activated signaling pathway);GO:0080163(regulation of protein serine/threonine phosphatase activity)	GO:0005737(cytoplasm);GO:0005634(nucleus)	GO:0004872(receptor activity);GO:0004864(protein phosphatase inhibitor activity);GO:0010427(abscisic acid binding)
TraesCS1A01G126900	AOV85921.1	ABCG12, partial [Triticum polonicum]	GO:0009651(response to salt stress);GO:0010025(wax biosynthetic process);GO:0009737(response to abscisic acid)	GO:0005886(plasma membrane);GO:0016021(integral component of membrane);GO:0016020(membrane)	GO:0005524(ATP binding);GO:0000166(nucleotide binding);GO:0016887(ATPase activity);GO:0042626(ATPase activity, coupled to transmembrane movement of substances);GO:0016787(hydrolase activity);GO:0015416(ATPase-coupled organic phosphonate transmembrane transporter activity)
TraesCS1A01G127000	XP_003568728.1	PREDICTED: coiled-coil domain-containing protein 25 [Brachypodium distachyon]	*	*	*
TraesCS1A01G127100	YP_007026715.1	RNA polymerase beta subunit [Lolium multiflorum]	GO:0006351(transcription, DNA-templated)	GO:0009536(plastid);GO:0009507(chloroplast)	GO:0003677(DNA binding);GO:0016740(transferase activity);GO:0032549(ribonucleoside binding);GO:0003899(DNA-directed 5'-3' RNA polymerase activity);GO:0016779(nucleotidyltransferase activity)
TraesCS1A01G127200	NP_114271.1	cytochrome f (chloroplast) [Triticum aestivum]	GO:0015979(photosynthesis);GO:0055114(oxidation-reduction process)	GO:0009535(chloroplast thylakoid membrane);GO:0016021(integral component of membrane);GO:0009579(thylakoid);GO:0016020(membrane);GO:0031361(integral component of thylakoid membrane);GO:0009507(chloroplast);GO:0009536(plastid);GO:0042651(thylakoid membrane)	GO:0005506(iron ion binding);GO:0009055(electron carrier activity);GO:0020037(heme binding);GO:0046872(metal ion binding)
TraesCS1A01G127300	YP_009267075.1	cytochrome f (chloroplast) [Loudetiopsis kerstingii]	GO:0055114(oxidation-reduction process);GO:0015979(photosynthesis)	GO:0009579(thylakoid);GO:0016020(membrane);GO:0031361(integral component of thylakoid membrane);GO:0009536(plastid);GO:0009535(chloroplast thylakoid membrane);GO:0016021(integral component of membrane);GO:0009507(chloroplast);GO:0042651(thylakoid membrane)	GO:0020037(heme binding);GO:0046872(metal ion binding);GO:0005506(iron ion binding);GO:0009055(electron carrier activity)
TraesCS1A01G127400	EMT20406.1	Rhomboid protease aarA [Aegilops tauschii]	GO:0016485(protein processing);GO:0006508(proteolysis)	GO:0016020(membrane);GO:0016021(integral component of membrane)	GO:0008233(peptidase activity);GO:0016787(hydrolase activity);GO:0004252(serine-type endopeptidase activity)
TraesCS1A01G127500	EMS57353.1	S-type anion channel SLAH3 [Triticum urartu]	GO:0055085(transmembrane transport);GO:0006873(cellular ion homeostasis)	GO:0016021(integral component of membrane);GO:0016020(membrane)	GO:0008308(voltage-gated anion channel activity)
TraesCS1A01G127600	EMS50475.1	putative ATP-dependent RNA helicase DDX11 [Triticum urartu]	GO:0006139(nucleobase-containing compound metabolic process)	GO:0005634(nucleus)	GO:0004003(ATP-dependent DNA helicase activity);GO:0003677(DNA binding);GO:0016818(hydrolase activity, acting on acid anhydrides, in phosphorus-containing anhydrides);GO:0008026(ATP-dependent helicase activity);GO:0003676(nucleic acid binding);GO:0005524(ATP binding);GO:0004386(helicase activity);GO:0000166(nucleotide binding);GO:0016787(hydrolase activity)
TraesCS1A01G127700	XP_014752007.1	PREDICTED: uncharacterized protein LOC100840175 [Brachypodium distachyon]	*	*	GO:0008270(zinc ion binding)
TraesCS1A01G127800	EMT12507.1	hypothetical protein F775_24755 [Aegilops tauschii]	*	*	GO:0008270(zinc ion binding)
TraesCS1A01G127900	EMT10712.1	Putative serine/threonine-protein kinase [Aegilops tauschii]	GO:0006468(protein phosphorylation);GO:0016310(phosphorylation);GO:0009611(response to wounding);GO:0046777(protein autophosphorylation);GO:0009620(response to fungus);GO:0007166(cell surface receptor signaling pathway)	GO:0016020(membrane);GO:0016021(integral component of membrane);GO:0005886(plasma membrane);GO:0005887(integral component of plasma membrane)	GO:0004672(protein kinase activity);GO:0004674(protein serine/threonine kinase activity);GO:0005524(ATP binding);GO:0016301(kinase activity);GO:0005199(structural constituent of cell wall);GO:0016740(transferase activity);GO:0000166(nucleotide binding);GO:0004675(transmembrane receptor protein serine/threonine kinase activity)
TraesCS1A01G128000	EMS48131.1	hypothetical protein TRIUR3_26040 [Triticum urartu]	*	*	*
TraesCS1A01G128100	BAJ91281.1	predicted protein [Hordeum vulgare subsp. vulgare]	*	*	*
TraesCS1A01G128200	EMS64787.1	hypothetical protein TRIUR3_28988 [Triticum urartu]	*	*	*
TraesCS1A01G128300	BAJ91140.1	predicted protein [Hordeum vulgare subsp. vulgare]	*	*	*
TraesCS1A01G128400	KQK07655.1	hypothetical protein BRADI_2g36810 [Brachypodium distachyon]	GO:0006355(regulation of transcription, DNA-templated)	*	GO:0008270(zinc ion binding)
TraesCS1A01G128500	EMS67194.1	hypothetical protein TRIUR3_21600 [Triticum urartu]	*	*	*
TraesCS1A01G128600	BAJ90924.1	predicted protein [Hordeum vulgare subsp. vulgare]	GO:0000398(mRNA splicing, via spliceosome);GO:0008380(RNA splicing);GO:0006397(mRNA processing)	GO:0071004(U2-type prespliceosome);GO:0000243(commitment complex);GO:0005685(U1 snRNP);GO:0071011(precatalytic spliceosome);GO:0005634(nucleus);GO:0030529(intracellular ribonucleoprotein complex);GO:0019013(viral nucleocapsid);GO:0005654(nucleoplasm);GO:0016607(nuclear speck);GO:0005681(spliceosomal complex)	GO:0030619(U1 snRNA binding);GO:0003729(mRNA binding);GO:0000166(nucleotide binding);GO:0003676(nucleic acid binding);GO:0003723(RNA binding);GO:0005515(protein binding)
TraesCS1A01G128700	EMS55878.1	hypothetical protein TRIUR3_33704 [Triticum urartu]	*	GO:0016020(membrane);GO:0016021(integral component of membrane);GO:0009506(plasmodesma)	GO:0008375(acetylglucosaminyltransferase activity);GO:0016740(transferase activity);GO:0016757(transferase activity, transferring glycosyl groups)
TraesCS1A01G128800	EMS65894.1	Transcriptional regulator TAC1 [Triticum urartu]	*	GO:0005634(nucleus)	GO:0046872(metal ion binding);GO:0003700(transcription factor activity, sequence-specific DNA binding);GO:0043565(sequence-specific DNA binding);GO:0044212(transcription regulatory region DNA binding);GO:0003676(nucleic acid binding)
TraesCS1A01G128900	BAK06025.1	predicted protein [Hordeum vulgare subsp. vulgare]	GO:0006366(transcription from RNA polymerase II promoter)	GO:0005634(nucleus)	GO:0046983(protein dimerization activity);GO:0001228(transcriptional activator activity, RNA polymerase II transcription regulatory region sequence-specific binding);GO:0001046(core promoter sequence-specific DNA binding);GO:0003677(DNA binding)
TraesCS1A01G129000	EMS53155.1	hypothetical protein TRIUR3_31061 [Triticum urartu]	*	GO:0071944(cell periphery)	GO:0030599(pectinesterase activity);GO:0046910(pectinesterase inhibitor activity);GO:0004857(enzyme inhibitor activity)
TraesCS1A01G129100	EMT05891.1	40S ribosomal protein S7 [Aegilops tauschii]	GO:0042274(ribosomal small subunit biogenesis);GO:0006364(rRNA processing);GO:0006412(translation)	GO:0005840(ribosome);GO:0030686(90S preribosome);GO:0032040(small-subunit processome);GO:0005622(intracellular);GO:0022627(cytosolic small ribosomal subunit);GO:0030529(intracellular ribonucleoprotein complex)	GO:0003735(structural constituent of ribosome)
TraesCS1A01G129200	EMT05892.1	Zinc finger protein-like 1-like protein [Aegilops tauschii]	GO:0009737(response to abscisic acid)	GO:0016020(membrane);GO:0016021(integral component of membrane)	GO:0008270(zinc ion binding)
TraesCS1A01G129300	AEV91160.1	R1R2R3-MYB protein [Triticum aestivum]	*	*	GO:0003677(DNA binding)
TraesCS1A01G129400	XP_003568708.1	PREDICTED: DNA replication licensing factor MCM6 isoform X1 [Brachypodium distachyon]	GO:0006260(DNA replication);GO:0006270(DNA replication initiation);GO:0007049(cell cycle);GO:0006268(DNA unwinding involved in DNA replication)	GO:0042555(MCM complex);GO:0005634(nucleus);GO:0000347(THO complex)	GO:0003677(DNA binding);GO:0005524(ATP binding);GO:0003678(DNA helicase activity);GO:0004386(helicase activity);GO:0000166(nucleotide binding);GO:0016787(hydrolase activity);GO:0046872(metal ion binding);GO:0005515(protein binding);GO:0008094(DNA-dependent ATPase activity)
TraesCS1A01G129500	EMS67151.1	putative ubiquitin-conjugating enzyme E2 26 [Triticum urartu]	*	GO:0005737(cytoplasm);GO:0009536(plastid)	GO:0031625(ubiquitin protein ligase binding);GO:0061630(ubiquitin protein ligase activity)
TraesCS1A01G129600	XP_003568735.1	PREDICTED: bidirectional sugar transporter SWEET3a [Brachypodium distachyon]	GO:0006810(transport);GO:0008643(carbohydrate transport)	GO:0016020(membrane);GO:0016021(integral component of membrane);GO:0005886(plasma membrane);GO:0005887(integral component of plasma membrane);GO:0009536(plastid)	GO:0051119(sugar transmembrane transporter activity)
TraesCS1A01G129700	EMT07063.1	hypothetical protein F775_01007 [Aegilops tauschii]	*	GO:0009536(plastid);GO:0005739(mitochondrion)	*
TraesCS1A01G129800	EMS63925.1	SKP1-like protein 4 [Triticum urartu]	GO:0006511(ubiquitin-dependent protein catabolic process);GO:0016567(protein ubiquitination);GO:0007059(chromosome segregation);GO:0009793(embryo development ending in seed dormancy);GO:0009734(auxin-activated signaling pathway);GO:0009873(ethylene-activated signaling pathway);GO:0016032(viral process);GO:0007275(multicellular organism development)	GO:0005737(cytoplasm);GO:0005730(nucleolus);GO:0019005(SCF ubiquitin ligase complex);GO:0005634(nucleus)	GO:0004842(ubiquitin-protein transferase activity);GO:0005515(protein binding);GO:0016874(ligase activity)
TraesCS1A01G129900	EMS53350.1	hypothetical protein TRIUR3_35121 [Triticum urartu]	*	*	*
TraesCS1A01G130000	YP_009135476.1	translation initiation factor 1 (plastid) [Olmeca reflexa]	GO:0006413(translational initiation);GO:0006412(translation)	GO:0005737(cytoplasm);GO:0009536(plastid);GO:0009507(chloroplast)	GO:0003723(RNA binding);GO:0019843(rRNA binding);GO:0043022(ribosome binding);GO:0003743(translation initiation factor activity)
TraesCS1A01G130100	YP_008474330.1	RNA polymerase alpha subunit (chloroplast) [Aegilops tauschii]	GO:0006351(transcription, DNA-templated)	GO:0009536(plastid);GO:0009507(chloroplast)	GO:0003677(DNA binding);GO:0046983(protein dimerization activity);GO:0016740(transferase activity);GO:0003899(DNA-directed 5'-3' RNA polymerase activity);GO:0016779(nucleotidyltransferase activity)
TraesCS1A01G130200	AKM98085.1	cytochrome b6 subunit (chloroplast) [Anemone patens]	GO:0055114(oxidation-reduction process);GO:0022900(electron transport chain);GO:0015979(photosynthesis);GO:0022904(respiratory electron transport chain)	GO:0009579(thylakoid);GO:0016020(membrane);GO:0009536(plastid);GO:0009535(chloroplast thylakoid membrane);GO:0016021(integral component of membrane);GO:0009507(chloroplast);GO:0042651(thylakoid membrane)	GO:0045158(electron transporter, transferring electrons within cytochrome b6/f complex of photosystem II activity);GO:0020037(heme binding);GO:0046872(metal ion binding);GO:0005506(iron ion binding);GO:0009055(electron carrier activity);GO:0016491(oxidoreductase activity)
TraesCS1A01G130300	EMS47361.1	Photosystem II reaction center protein H [Triticum urartu]	GO:0050821(protein stabilization);GO:0015979(photosynthesis)	GO:0009579(thylakoid);GO:0016020(membrane);GO:0009536(plastid);GO:0009523(photosystem II);GO:0009535(chloroplast thylakoid membrane);GO:0016021(integral component of membrane);GO:0009507(chloroplast);GO:0042651(thylakoid membrane)	GO:0042301(phosphate ion binding)
TraesCS1A01G130400	KQJ82564.1	hypothetical protein BRADI_5g09697 [Brachypodium distachyon]	GO:0015979(photosynthesis)	GO:0009539(photosystem II reaction center);GO:0009535(chloroplast thylakoid membrane);GO:0016021(integral component of membrane);GO:0009579(thylakoid);GO:0016020(membrane);GO:0009507(chloroplast);GO:0009536(plastid);GO:0009523(photosystem II);GO:0042651(thylakoid membrane);GO:0034426(etioplast membrane);GO:0031969(chloroplast membrane)	*
TraesCS1A01G130500	YP_009112513.1	NADH dehydrogenase subunit 1 (chloroplast) [Triticum macha]	GO:0019684(photosynthesis, light reaction);GO:0055114(oxidation-reduction process)	GO:0005886(plasma membrane);GO:0009579(thylakoid);GO:0016020(membrane);GO:0009536(plastid);GO:0009535(chloroplast thylakoid membrane);GO:0016021(integral component of membrane);GO:0009507(chloroplast)	GO:0016655(oxidoreductase activity, acting on NAD(P)H, quinone or similar compound as acceptor);GO:0048038(quinone binding);GO:0016491(oxidoreductase activity)
TraesCS1A01G130600	EMT18361.1	hypothetical protein F775_07226 [Aegilops tauschii]	GO:0051301(cell division);GO:0009793(embryo development ending in seed dormancy)	GO:0005737(cytoplasm);GO:0009524(phragmoplast);GO:0005829(cytosol);GO:0005634(nucleus);GO:0009536(plastid)	*
TraesCS1A01G130700	XP_010235461.1	PREDICTED: DNA polymerase epsilon catalytic subunit A isoform X2 [Brachypodium distachyon]	GO:0006281(DNA repair);GO:0006260(DNA replication)	GO:0008622(epsilon DNA polymerase complex);GO:0005634(nucleus)	GO:0003677(DNA binding);GO:0016740(transferase activity);GO:0003676(nucleic acid binding);GO:0008270(zinc ion binding);GO:0003887(DNA-directed DNA polymerase activity);GO:0008408(3'-5' exonuclease activity);GO:0000166(nucleotide binding);GO:0016779(nucleotidyltransferase activity)
TraesCS1A01G130800	BAK06658.1	predicted protein [Hordeum vulgare subsp. vulgare]	GO:0006397(mRNA processing)	GO:0005634(nucleus)	GO:0003723(RNA binding);GO:0000166(nucleotide binding);GO:0003676(nucleic acid binding)
TraesCS1A01G130900	XP_003573844.1	PREDICTED: uncharacterized protein LOC100822972 [Brachypodium distachyon]	*	GO:0009536(plastid)	GO:0003677(DNA binding)
TraesCS1A01G131000	EMT27311.1	hypothetical protein F775_03609 [Aegilops tauschii]	*	GO:0000124(SAGA complex)	GO:0003712(transcription cofactor activity)
TraesCS1A01G131100	EMS60743.1	hypothetical protein TRIUR3_33407 [Triticum urartu]	*	*	*
TraesCS1A01G131200	EMS53336.1	Transcription initiation factor IIA subunit 1 [Triticum urartu]	GO:0006367(transcription initiation from RNA polymerase II promoter);GO:0006366(transcription from RNA polymerase II promoter);GO:0006413(translational initiation)	GO:0005672(transcription factor TFIIA complex)	GO:0003713(transcription coactivator activity);GO:0003743(translation initiation factor activity)
TraesCS1A01G131300	BAJ95678.1	predicted protein [Hordeum vulgare subsp. vulgare]	*	*	GO:0005509(calcium ion binding);GO:0004527(exonuclease activity);GO:0004519(endonuclease activity)
TraesCS1A01G131400	EMS60664.1	hypothetical protein TRIUR3_32301 [Triticum urartu]	*	*	*
TraesCS1A01G131500	BAJ93377.1	predicted protein [Hordeum vulgare subsp. vulgare]	GO:0007264(small GTPase mediated signal transduction)	GO:0005768(endosome)	GO:0005525(GTP binding)
TraesCS1A01G131600	AAU89661.2	EDR1 [Triticum aestivum]	GO:0006468(protein phosphorylation);GO:1900424(regulation of defense response to bacterium);GO:0046777(protein autophosphorylation);GO:0008219(cell death);GO:0009620(response to fungus);GO:0002229(defense response to oomycetes);GO:0009617(response to bacterium);GO:1900150(regulation of defense response to fungus);GO:0009788(negative regulation of abscisic acid-activated signaling pathway);GO:0000…	GO:0005739(mitochondrion);GO:0009536(plastid);GO:0005769(early endosome);GO:0005829(cytosol);GO:0005802(trans-Golgi network);GO:0012510(trans-Golgi network transport vesicle membrane);GO:0005783(endoplasmic reticulum);GO:0005634(nucleus)	GO:0004672(protein kinase activity);GO:0004674(protein serine/threonine kinase activity);GO:0005524(ATP binding);GO:0004713(protein tyrosine kinase activity);GO:0016301(kinase activity);GO:0004709(MAP kinase kinase kinase activity)
TraesCS1A01G131700	EMS65112.1	Heat shock protein 81-3 [Triticum urartu]	GO:0006950(response to stress);GO:0006457(protein folding)	GO:0005737(cytoplasm)	GO:0051082(unfolded protein binding);GO:0005524(ATP binding);GO:0000166(nucleotide binding)
TraesCS1A01G131800	EMS66193.1	hypothetical protein TRIUR3_31925 [Triticum urartu]	*	*	*
TraesCS1A01G131900	EMS67705.1	hypothetical protein TRIUR3_27713 [Triticum urartu]	*	*	*
TraesCS1A01G132000	EMS55539.1	hypothetical protein TRIUR3_03017 [Triticum urartu]	*	*	*
TraesCS1A01G132100	XP_002444163.1	hypothetical protein SORBIDRAFT_07g010583, partial [Sorghum bicolor]	*	*	*
TraesCS1A01G132200	XP_008652789.1	PREDICTED: uncharacterized protein LOC103632843 [Zea mays]	*	*	*
TraesCS1A01G132300	EMT29764.1	hypothetical protein F775_00957 [Aegilops tauschii]	*	*	*
TraesCS1A01G132400	XP_003573931.1	PREDICTED: probable histone H2A variant 2 [Brachypodium distachyon]	GO:0006342(chromatin silencing);GO:0006334(nucleosome assembly);GO:0051276(chromosome organization)	GO:0000786(nucleosome);GO:0005694(chromosome);GO:0000790(nuclear chromatin);GO:0005634(nucleus)	GO:0003677(DNA binding);GO:0046982(protein heterodimerization activity)
TraesCS1A01G132500	P14723.1	RecName: Full=Uncharacterized 16 kDa protein in middle repetitive insertion sequence WIS1	*	*	*
TraesCS1A01G132600	XP_003573913.1	PREDICTED: phospholipid-transporting ATPase 3 isoform X1 [Brachypodium distachyon]	GO:0015914(phospholipid transport);GO:0048364(root development);GO:0048367(shoot system development);GO:0048194(Golgi vesicle budding)	GO:0016020(membrane);GO:0016021(integral component of membrane);GO:0005886(plasma membrane);GO:0005802(trans-Golgi network);GO:0005768(endosome);GO:0005794(Golgi apparatus)	GO:0000287(magnesium ion binding);GO:0046872(metal ion binding);GO:0004012(phospholipid-translocating ATPase activity);GO:0005524(ATP binding);GO:0000166(nucleotide binding);GO:0016787(hydrolase activity);GO:0005548(phospholipid transporter activity)
TraesCS1A01G132700	EMT08133.1	Signal recognition particle 14 kDa protein [Aegilops tauschii]	GO:0045047(protein targeting to ER);GO:0006614(SRP-dependent cotranslational protein targeting to membrane);GO:0006605(protein targeting)	GO:0005737(cytoplasm);GO:0030529(intracellular ribonucleoprotein complex);GO:0005786(signal recognition particle, endoplasmic reticulum targeting);GO:0048500(signal recognition particle)	GO:0030942(endoplasmic reticulum signal peptide binding);GO:0003723(RNA binding);GO:0008312(7S RNA binding)
TraesCS1A01G132800	XP_003566411.1	PREDICTED: probable metal-nicotianamine transporter YSL3 [Brachypodium distachyon]	GO:0055085(transmembrane transport);GO:0006810(transport)	GO:0016020(membrane);GO:0016021(integral component of membrane)	*
TraesCS1A01G132900	XP_010689326.1	PREDICTED: uncharacterized protein LOC104903051 [Beta vulgaris subsp. vulgaris]	*	*	GO:0003677(DNA binding)
TraesCS1A01G133000	EMS50276.1	hypothetical protein TRIUR3_20267 [Triticum urartu]	*	*	*
TraesCS1A01G133100	EMT14862.1	Stromal 70 kDa heat shock-related protein, chloroplastic [Aegilops tauschii]	GO:0006457(protein folding);GO:0055114(oxidation-reduction process);GO:0006810(transport);GO:0016032(viral process);GO:0009409(response to cold);GO:0015031(protein transport);GO:0045036(protein targeting to chloroplast);GO:0009408(response to heat);GO:0046686(response to cadmium ion)	GO:0009579(thylakoid);GO:0009536(plastid);GO:0005739(mitochondrion);GO:0009941(chloroplast envelope);GO:0009507(chloroplast);GO:0009570(chloroplast stroma);GO:0005634(nucleus);GO:0005622(intracellular);GO:0005623(cell);GO:0009532(plastid stroma)	GO:0051082(unfolded protein binding);GO:0005524(ATP binding);GO:0000166(nucleotide binding);GO:0032440(2-alkenal reductase [NAD(P)] activity);GO:0016491(oxidoreductase activity);GO:0005515(protein binding)
TraesCS1A01G133200	BAK08039.1	predicted protein [Hordeum vulgare subsp. vulgare]	GO:0006468(protein phosphorylation);GO:0035556(intracellular signal transduction)	GO:0005737(cytoplasm);GO:0005886(plasma membrane);GO:0005634(nucleus)	GO:0004672(protein kinase activity);GO:0005524(ATP binding);GO:0004674(protein serine/threonine kinase activity)
TraesCS1A01G133300	XP_010230738.1	PREDICTED: ERAD-associated E3 ubiquitin-protein ligase HRD1-like [Brachypodium distachyon]	GO:0000209(protein polyubiquitination);GO:0016567(protein ubiquitination);GO:0030968(endoplasmic reticulum unfolded protein response);GO:0042787(protein ubiquitination involved in ubiquitin-dependent protein catabolic process);GO:0030433(ubiquitin-dependent ERAD pathway)	GO:0000836(Hrd1p ubiquitin ligase complex);GO:0016020(membrane);GO:0044322(endoplasmic reticulum quality control compartment);GO:0036513(Derlin-1 retrotranslocation complex);GO:0016021(integral component of membrane);GO:0005789(endoplasmic reticulum membrane);GO:0005783(endoplasmic reticulum)	GO:0061630(ubiquitin protein ligase activity);GO:1990381(ubiquitin-specific protease binding);GO:1904264(ubiquitin protein ligase activity involved in ERAD pathway);GO:0051082(unfolded protein binding);GO:0008270(zinc ion binding);GO:0046872(metal ion binding);GO:0016874(ligase activity)
TraesCS1A01G133400	BAJ85740.1	predicted protein [Hordeum vulgare subsp. vulgare]	GO:0030001(metal ion transport);GO:0071577(zinc II ion transmembrane transport);GO:0055085(transmembrane transport)	GO:0016021(integral component of membrane);GO:0005802(trans-Golgi network);GO:0016020(membrane);GO:0000139(Golgi membrane)	GO:0046873(metal ion transmembrane transporter activity);GO:0005385(zinc ion transmembrane transporter activity)
TraesCS1A01G133500	XP_003573820.1	PREDICTED: pentatricopeptide repeat-containing protein MRL1, chloroplastic isoform X1 [Brachypodium distachyon]	GO:0048255(mRNA stabilization)	GO:0009536(plastid);GO:0016020(membrane);GO:0016021(integral component of membrane);GO:0009507(chloroplast)	GO:0016740(transferase activity)
TraesCS1A01G133600	EMS63196.1	hypothetical protein TRIUR3_19472 [Triticum urartu]	*	*	*
TraesCS1A01G133700	EMT32849.1	hypothetical protein F775_31297 [Aegilops tauschii]	GO:0034975(protein folding in endoplasmic reticulum)	GO:0005886(plasma membrane);GO:0016020(membrane);GO:0005783(endoplasmic reticulum);GO:0016021(integral component of membrane);GO:0072546(ER membrane protein complex);GO:0005773(vacuole);GO:0005774(vacuolar membrane);GO:0005794(Golgi apparatus)	GO:0046983(protein dimerization activity);GO:0003676(nucleic acid binding)
TraesCS1A01G133800	EMS58144.1	Lysine-specific demethylase 5A [Triticum urartu]	*	GO:0005634(nucleus);GO:0009536(plastid)	*
TraesCS1A01G133900	BAJ87510.1	predicted protein [Hordeum vulgare subsp. vulgare]	GO:0071554(cell wall organization or biogenesis)	GO:0005794(Golgi apparatus);GO:0016020(membrane);GO:0016021(integral component of membrane)	GO:0016413(O-acetyltransferase activity)
TraesCS1A01G134000	EMT17394.1	Putative calcium-binding protein CML18 [Aegilops tauschii]	*	*	GO:0005509(calcium ion binding)
TraesCS1A01G134100	BAK07459.1	predicted protein [Hordeum vulgare subsp. vulgare]	GO:0015770(sucrose transport);GO:0006810(transport);GO:0008643(carbohydrate transport);GO:0005985(sucrose metabolic process);GO:0015768(maltose transport);GO:0009846(pollen germination)	GO:0016021(integral component of membrane);GO:0016020(membrane);GO:0005887(integral component of plasma membrane);GO:0005886(plasma membrane)	GO:0008515(sucrose transmembrane transporter activity);GO:0015293(symporter activity);GO:0005364(maltose:proton symporter activity);GO:0008506(sucrose:proton symporter activity);GO:0042950(salicin transmembrane transporter activity)
TraesCS1A01G134200	EMS59787.1	Calcium-dependent protein kinase 13 [Triticum urartu]	GO:0009738(abscisic acid-activated signaling pathway);GO:0046777(protein autophosphorylation);GO:0006468(protein phosphorylation);GO:0035556(intracellular signal transduction);GO:0018105(peptidyl-serine phosphorylation);GO:0016310(phosphorylation)	GO:0005737(cytoplasm);GO:0005886(plasma membrane);GO:0005634(nucleus);GO:0016020(membrane)	GO:0004672(protein kinase activity);GO:0004674(protein serine/threonine kinase activity);GO:0005509(calcium ion binding);GO:0005524(ATP binding);GO:0005516(calmodulin binding);GO:0004683(calmodulin-dependent protein kinase activity);GO:0000166(nucleotide binding);GO:0009931(calcium-dependent protein serine/threonine kinase activity);GO:0016301(kinase activity);GO:0016740(transferase activity);GO:…
TraesCS1A01G134300	EMS61459.1	Zinc finger AN1 domain-containing stress-associated protein 15 [Triticum urartu]	GO:0051865(protein autoubiquitination);GO:0016567(protein ubiquitination);GO:0006970(response to osmotic stress);GO:0009414(response to water deprivation)	GO:0009536(plastid);GO:0005634(nucleus)	GO:0008270(zinc ion binding);GO:0046872(metal ion binding);GO:0003677(DNA binding);GO:0004842(ubiquitin-protein transferase activity)
TraesCS1A01G134400	EMS66969.1	hypothetical protein TRIUR3_29021 [Triticum urartu]	*	*	*
TraesCS1A01G134500	BAJ88494.1	predicted protein [Hordeum vulgare subsp. vulgare]	GO:0009451(RNA modification);GO:0008033(tRNA processing);GO:0001522(pseudouridine synthesis)	*	GO:0003723(RNA binding);GO:0009982(pseudouridine synthase activity);GO:0016853(isomerase activity)
TraesCS1A01G134600	XP_004983263.1	PREDICTED: vacuolar-sorting receptor 3-like [Setaria italica]	GO:0006508(proteolysis)	GO:0016021(integral component of membrane);GO:0016020(membrane)	GO:0005509(calcium ion binding);GO:0008233(peptidase activity)
TraesCS1A01G134700	EMS46694.1	hypothetical protein TRIUR3_31140 [Triticum urartu]	*	*	*
TraesCS1A01G134800	XP_003566377.1	PREDICTED: INO80 complex subunit D-like [Brachypodium distachyon]	*	GO:0044545(NSL complex);GO:0000123(histone acetyltransferase complex)	GO:0043996(histone acetyltransferase activity (H4-K8 specific));GO:0043995(histone acetyltransferase activity (H4-K5 specific));GO:0046972(histone acetyltransferase activity (H4-K16 specific));GO:0003677(DNA binding)
TraesCS1A01G134900	XP_003573893.1	PREDICTED: inositol-3-phosphate synthase-like [Brachypodium distachyon]	GO:0008654(phospholipid biosynthetic process);GO:0006021(inositol biosynthetic process)	*	GO:0004512(inositol-3-phosphate synthase activity);GO:0016853(isomerase activity)
TraesCS1A01G135000	EMS48576.1	hypothetical protein TRIUR3_31238 [Triticum urartu]	*	*	*
TraesCS1A01G135100	BAK07130.1	predicted protein [Hordeum vulgare subsp. vulgare]	GO:0006974(cellular response to DNA damage stimulus);GO:0006281(DNA repair);GO:0006298(mismatch repair);GO:0006311(meiotic gene conversion);GO:0007131(reciprocal meiotic recombination);GO:0045128(negative regulation of reciprocal meiotic recombination);GO:0000710(meiotic mismatch repair);GO:0043570(maintenance of DNA repeat elements);GO:0006301(postreplication repair)	GO:0032300(mismatch repair complex);GO:0005634(nucleus);GO:0032301(MutSalpha complex);GO:0032302(MutSbeta complex);GO:0000228(nuclear chromosome)	GO:0003677(DNA binding);GO:0030983(mismatched DNA binding);GO:0005524(ATP binding);GO:0000166(nucleotide binding);GO:0032137(guanine/thymine mispair binding);GO:0000404(heteroduplex DNA loop binding);GO:0000403(Y-form DNA binding);GO:0000400(four-way junction DNA binding);GO:0003684(damaged DNA binding);GO:0000406(double-strand/single-strand DNA junction binding)
TraesCS1A01G135200	AAP68381.1	putative polyprotein [Oryza sativa Japonica Group]	*	*	*
TraesCS1A01G135300	EMT30179.1	hypothetical protein F775_09216 [Aegilops tauschii]	*	*	*
TraesCS1A01G135400	EMS59920.1	hypothetical protein TRIUR3_15689 [Triticum urartu]	GO:0016926(protein desumoylation)	GO:0005634(nucleus)	GO:0016929(SUMO-specific protease activity);GO:0004175(endopeptidase activity)
TraesCS1A01G135500	EMT28540.1	Protein FAR1-RELATED SEQUENCE 5 [Aegilops tauschii]	GO:0006355(regulation of transcription, DNA-templated)	*	GO:0008270(zinc ion binding)
TraesCS1A01G135600	XP_010234605.1	PREDICTED: putative ion channel POLLUX-like 2 isoform X3 [Brachypodium distachyon]	GO:0006813(potassium ion transport)	GO:0016021(integral component of membrane);GO:0016020(membrane)	GO:0008324(cation transmembrane transporter activity)
TraesCS1A01G135700	BAJ89737.1	predicted protein [Hordeum vulgare subsp. vulgare]	GO:0006779(porphyrin-containing compound biosynthetic process);GO:0006783(heme biosynthetic process)	GO:0009507(chloroplast);GO:0009536(plastid)	GO:0004325(ferrochelatase activity);GO:0016829(lyase activity)
TraesCS1A01G135800	EMS55623.1	hypothetical protein TRIUR3_10148 [Triticum urartu]	GO:0008150(biological_process)	GO:0005739(mitochondrion)	GO:0003674(molecular_function)
TraesCS1A01G135900	EMS55624.1	GDSL esterase/lipase EXL3 [Triticum urartu]	GO:0006629(lipid metabolic process)	GO:0016020(membrane);GO:0016021(integral component of membrane)	GO:0016788(hydrolase activity, acting on ester bonds);GO:0016298(lipase activity);GO:0016787(hydrolase activity)
TraesCS1A01G136000	EMS55625.1	hypothetical protein TRIUR3_10151 [Triticum urartu]	*	*	*
TraesCS1A01G136100	EMT27114.1	Minor allergen Alt a 7 [Aegilops tauschii]	GO:0045892(negative regulation of transcription, DNA-templated)	GO:0005886(plasma membrane)	GO:0010181(FMN binding);GO:0016491(oxidoreductase activity)
TraesCS1A01G136200	BAJ95635.1	predicted protein [Hordeum vulgare subsp. vulgare]	*	*	*
TraesCS1A01G136300	EMS53638.1	hypothetical protein TRIUR3_29624 [Triticum urartu]	*	*	*
TraesCS1A01G136400	BAJ95267.1	predicted protein [Hordeum vulgare subsp. vulgare]	GO:0016567(protein ubiquitination);GO:0043161(proteasome-mediated ubiquitin-dependent protein catabolic process);GO:0006915(apoptotic process);GO:0007275(multicellular organism development);GO:0042787(protein ubiquitination involved in ubiquitin-dependent protein catabolic process);GO:0006511(ubiquitin-dependent protein catabolic process)	GO:0005737(cytoplasm);GO:0005634(nucleus)	GO:0061630(ubiquitin protein ligase activity);GO:0004842(ubiquitin-protein transferase activity);GO:0008270(zinc ion binding);GO:0046872(metal ion binding);GO:0016874(ligase activity)
TraesCS1A01G136500	BAK08115.1	predicted protein [Hordeum vulgare subsp. vulgare]	GO:1902171(regulation of tocopherol cyclase activity);GO:0050821(protein stabilization);GO:0006468(protein phosphorylation)	GO:0009507(chloroplast);GO:0010287(plastoglobule)	GO:0004672(protein kinase activity);GO:0005524(ATP binding)
TraesCS1A01G136600	XP_003571781.1	PREDICTED: flowering locus K homology domain-like [Brachypodium distachyon]	*	*	GO:0003723(RNA binding);GO:0003676(nucleic acid binding)
TraesCS1A01G136700	EMS52085.1	hypothetical protein TRIUR3_29565 [Triticum urartu]	GO:0046080(dUTP metabolic process);GO:0009117(nucleotide metabolic process);GO:0006226(dUMP biosynthetic process);GO:0046081(dUTP catabolic process)	GO:0005737(cytoplasm)	GO:0004170(dUTP diphosphatase activity);GO:0016787(hydrolase activity);GO:0000287(magnesium ion binding);GO:0046872(metal ion binding);GO:0003677(DNA binding)
TraesCS1A01G136800	BAJ95906.1	predicted protein [Hordeum vulgare subsp. vulgare]	GO:0008152(metabolic process);GO:0032259(methylation)	GO:0005739(mitochondrion)	GO:0008168(methyltransferase activity);GO:0016740(transferase activity)
TraesCS1A01G136900	KQJ96804.1	hypothetical protein BRADI_3g27240 [Brachypodium distachyon]	GO:0009567(double fertilization forming a zygote and endosperm);GO:0048868(pollen tube development)	GO:0016021(integral component of membrane);GO:0016020(membrane)	GO:0008375(acetylglucosaminyltransferase activity);GO:0016740(transferase activity)
TraesCS1A01G137000	BAJ96867.1	predicted protein [Hordeum vulgare subsp. vulgare]	GO:0044237(cellular metabolic process);GO:0006396(RNA processing);GO:0006139(nucleobase-containing compound metabolic process)	GO:0000176(nuclear exosome (RNase complex));GO:0005622(intracellular);GO:0009536(plastid)	GO:0003676(nucleic acid binding);GO:0003824(catalytic activity);GO:0008408(3'-5' exonuclease activity);GO:0000166(nucleotide binding);GO:0004527(exonuclease activity)
TraesCS1A01G137100	EMS49125.1	hypothetical protein TRIUR3_30441 [Triticum urartu]	*	*	*
TraesCS1A01G137200	ABY27639.1	starch synthase IIc precursor [Triticum aestivum]	GO:0019252(starch biosynthetic process);GO:0010021(amylopectin biosynthetic process)	GO:0009507(chloroplast);GO:0009501(amyloplast);GO:0009536(plastid)	GO:0016757(transferase activity, transferring glycosyl groups);GO:0004373(glycogen (starch) synthase activity);GO:0016740(transferase activity);GO:0009011(starch synthase activity);GO:0033201(alpha-1,4-glucan synthase activity)
TraesCS1A01G137300	EMT20525.1	Soluble starch synthase 2-1, chloroplastic/amyloplastic [Aegilops tauschii]	*	GO:0016021(integral component of membrane);GO:0016020(membrane)	*
TraesCS1A01G137400	XP_003568692.1	PREDICTED: RING finger and transmembrane domain-containing protein 2-like [Brachypodium distachyon]	GO:0006952(defense response);GO:0006468(protein phosphorylation)	GO:0016021(integral component of membrane);GO:0016020(membrane);GO:0005886(plasma membrane);GO:0009506(plasmodesma)	GO:0008270(zinc ion binding);GO:0046872(metal ion binding);GO:0004672(protein kinase activity);GO:0004674(protein serine/threonine kinase activity);GO:0005524(ATP binding);GO:0000166(nucleotide binding)
TraesCS1A01G137500	EMS52054.1	hypothetical protein TRIUR3_29765 [Triticum urartu]	GO:0010150(leaf senescence);GO:0048364(root development);GO:0009631(cold acclimation);GO:0006355(regulation of transcription, DNA-templated)	GO:0016592(mediator complex)	*
TraesCS1A01G137600	BAJ94104.1	predicted protein [Hordeum vulgare subsp. vulgare]	*	*	GO:0003676(nucleic acid binding);GO:0003723(RNA binding)
TraesCS1A01G137700	EMS54049.1	hypothetical protein TRIUR3_29725 [Triticum urartu]	GO:0046786(viral replication complex formation and maintenance)	GO:0016020(membrane);GO:0016021(integral component of membrane);GO:0005773(vacuole);GO:0009705(plant-type vacuole membrane);GO:0009506(plasmodesma);GO:0005794(Golgi apparatus);GO:0005886(plasma membrane);GO:0030054(cell junction);GO:0005774(vacuolar membrane);GO:0005576(extracellular region)	GO:0043621(protein self-association);GO:0005515(protein binding)
TraesCS1A01G137800	XP_003573712.1	PREDICTED: ubiquitin carboxyl-terminal hydrolase 9-like [Brachypodium distachyon]	GO:0006511(ubiquitin-dependent protein catabolic process);GO:0016579(protein deubiquitination)	*	GO:0036459(thiol-dependent ubiquitinyl hydrolase activity);GO:0004843(thiol-dependent ubiquitin-specific protease activity);GO:0016787(hydrolase activity);GO:0008270(zinc ion binding);GO:0046872(metal ion binding)
TraesCS1A01G137900	BAK06004.1	predicted protein [Hordeum vulgare subsp. vulgare]	*	GO:0016021(integral component of membrane);GO:0016020(membrane)	GO:0004527(exonuclease activity);GO:0004519(endonuclease activity);GO:0004535(poly(A)-specific ribonuclease activity);GO:0016787(hydrolase activity)
TraesCS1A01G138000	EMS56811.1	hypothetical protein TRIUR3_29894 [Triticum urartu]	*	GO:0005886(plasma membrane)	*
TraesCS1A01G138100	XP_003573948.1	PREDICTED: probable receptor-like protein kinase At5g56460 [Brachypodium distachyon]	GO:0006468(protein phosphorylation);GO:0016310(phosphorylation);GO:0006952(defense response)	GO:0005886(plasma membrane);GO:0009506(plasmodesma);GO:0016020(membrane)	GO:0004672(protein kinase activity);GO:0004674(protein serine/threonine kinase activity);GO:0005524(ATP binding);GO:0016301(kinase activity);GO:0016740(transferase activity);GO:0000166(nucleotide binding)
TraesCS1A01G138200	EMS66605.1	Histone acetyltransferase GCN5 [Triticum urartu]	GO:0006351(transcription, DNA-templated);GO:0006355(regulation of transcription, DNA-templated);GO:0009908(flower development);GO:0009416(response to light stimulus);GO:0010015(root morphogenesis);GO:0016573(histone acetylation);GO:0043966(histone H3 acetylation)	GO:0005634(nucleus);GO:0000123(histone acetyltransferase complex)	GO:0008080(N-acetyltransferase activity);GO:0016740(transferase activity);GO:0016746(transferase activity, transferring acyl groups);GO:0004402(histone acetyltransferase activity);GO:0003677(DNA binding);GO:0010484(H3 histone acetyltransferase activity)
TraesCS1A01G138300	XP_003566404.1	PREDICTED: cyclin-A1-4-like [Brachypodium distachyon]	GO:0051301(cell division);GO:0007067(mitotic cell cycle);GO:0007049(cell cycle)	GO:0005634(nucleus)	*
TraesCS1A01G138400	EMT33256.1	hypothetical protein F775_18332 [Aegilops tauschii]	*	*	GO:0003779(actin binding)
TraesCS1A01G138500	BAJ93166.1	predicted protein [Hordeum vulgare subsp. vulgare]	GO:0044237(cellular metabolic process);GO:0006413(translational initiation);GO:0019509(L-methionine salvage from methylthioadenosine);GO:0006446(regulation of translational initiation)	GO:0005851(eukaryotic translation initiation factor 2B complex)	GO:0003743(translation initiation factor activity);GO:0005085(guanyl-nucleotide exchange factor activity);GO:0046523(S-methyl-5-thioribose-1-phosphate isomerase activity);GO:0016740(transferase activity)
TraesCS1A01G138600	XP_014756956.1	PREDICTED: transcription initiation factor IIF subunit alpha isoform X2 [Brachypodium distachyon]	GO:0006367(transcription initiation from RNA polymerase II promoter);GO:0032968(positive regulation of transcription elongation from RNA polymerase II promoter);GO:0015979(photosynthesis);GO:0006413(translational initiation)	GO:0009522(photosystem I);GO:0009579(thylakoid);GO:0016021(integral component of membrane);GO:0005634(nucleus)	GO:0003677(DNA binding);GO:0003824(catalytic activity);GO:0003743(translation initiation factor activity);GO:0008022(protein C-terminus binding)
TraesCS1A01G138700	XP_003573906.1	PREDICTED: MOB kinase activator-like 1A [Brachypodium distachyon]	GO:0016310(phosphorylation)	*	GO:0016301(kinase activity)
TraesCS1A01G138800	BAJ87277.1	predicted protein [Hordeum vulgare subsp. vulgare]	GO:0015986(ATP synthesis coupled proton transport);GO:0006754(ATP biosynthetic process);GO:0006810(transport);GO:0015992(proton transport);GO:0006811(ion transport)	GO:0005737(cytoplasm);GO:0005730(nucleolus);GO:0005739(mitochondrion);GO:0045261(proton-transporting ATP synthase complex, catalytic core F(1));GO:0009507(chloroplast);GO:0005753(mitochondrial proton-transporting ATP synthase complex);GO:0005618(cell wall);GO:0005634(nucleus)	GO:0046961(proton-transporting ATPase activity, rotational mechanism);GO:0046933(proton-transporting ATP synthase activity, rotational mechanism);GO:0008270(zinc ion binding);GO:0016787(hydrolase activity)
TraesCS1A01G138900	EMS52271.1	hypothetical protein TRIUR3_07631 [Triticum urartu]	*	*	*
TraesCS1A01G139000	EMS52270.1	hypothetical protein TRIUR3_07630 [Triticum urartu]	*	*	*
TraesCS1A01G139100	BAJ86782.1	predicted protein [Hordeum vulgare subsp. vulgare]	*	*	*
TraesCS1A01G139200	BAJ86896.1	predicted protein, partial [Hordeum vulgare subsp. vulgare]	GO:0008152(metabolic process);GO:0010143(cutin biosynthetic process);GO:0016311(dephosphorylation)	GO:0016021(integral component of membrane);GO:0016020(membrane)	GO:0016746(transferase activity, transferring acyl groups);GO:0090447(glycerol-3-phosphate 2-O-acyltransferase activity);GO:0016791(phosphatase activity);GO:0004366(glycerol-3-phosphate O-acyltransferase activity);GO:0016740(transferase activity)
TraesCS1A01G139300	XP_003571778.1	PREDICTED: probable prolyl 4-hydroxylase 7 [Brachypodium distachyon]	GO:0055114(oxidation-reduction process)	*	GO:0016705(oxidoreductase activity, acting on paired donors, with incorporation or reduction of molecular oxygen);GO:0005506(iron ion binding);GO:0016491(oxidoreductase activity);GO:0031418(L-ascorbic acid binding);GO:0004656(procollagen-proline 4-dioxygenase activity)
TraesCS1A01G139400	XP_003573837.1	PREDICTED: UTP:RNA uridylyltransferase 1-like [Brachypodium distachyon]	GO:0008152(metabolic process);GO:0055114(oxidation-reduction process)	GO:0009536(plastid)	GO:0016779(nucleotidyltransferase activity);GO:0016616(oxidoreductase activity, acting on the CH-OH group of donors, NAD or NADP as acceptor);GO:0051287(NAD binding)
TraesCS1A01G139500	BAJ93864.1	predicted protein [Hordeum vulgare subsp. vulgare]	*	*	GO:0008270(zinc ion binding);GO:0046872(metal ion binding)
TraesCS1A01G139600	P26356.1	RecName: Full=TATA-box-binding protein 1; AltName: Full=TATA sequence-binding protein 1; Short=TBP-1; AltName: Full=TATA-binding factor 1; AltName: Full=TATA-box factor 1; AltName: Full=Transcription initiation factor TFIID TBP-1 subunit	GO:0006352(DNA-templated transcription, initiation);GO:0006351(transcription, DNA-templated);GO:0055114(oxidation-reduction process)	GO:0005634(nucleus)	GO:0003677(DNA binding);GO:0032440(2-alkenal reductase [NAD(P)] activity);GO:0016491(oxidoreductase activity)
TraesCS1A01G139700	BAK03949.1	predicted protein [Hordeum vulgare subsp. vulgare]	GO:0006351(transcription, DNA-templated);GO:0006355(regulation of transcription, DNA-templated);GO:0006357(regulation of transcription from RNA polymerase II promoter);GO:0007049(cell cycle)	GO:0005667(transcription factor complex);GO:0005634(nucleus)	GO:0003677(DNA binding);GO:0000981(RNA polymerase II transcription factor activity, sequence-specific DNA binding);GO:0003700(transcription factor activity, sequence-specific DNA binding)
TraesCS1A01G139800	CDM83680.1	unnamed protein product [Triticum aestivum]	*	GO:0016020(membrane);GO:0016021(integral component of membrane)	*
TraesCS1A01G139900	AGS38338.1	putative stripe rust resistance protein [Triticum aestivum]	GO:0046916(cellular transition metal ion homeostasis);GO:0030001(metal ion transport)	GO:0005737(cytoplasm)	GO:0046914(transition metal ion binding);GO:0046872(metal ion binding)
TraesCS1A01G140000	CDM86129.1	unnamed protein product [Triticum aestivum]	*	*	*
TraesCS1A01G140100	YP_398423.1	Atp8 (mitochondrion) [Triticum aestivum]	GO:0006754(ATP biosynthetic process);GO:0006810(transport);GO:0006811(ion transport);GO:0015992(proton transport)	GO:0005739(mitochondrion);GO:0016021(integral component of membrane);GO:0016020(membrane);GO:0045263(proton-transporting ATP synthase complex, coupling factor F(o));GO:0031966(mitochondrial membrane)	GO:0005524(ATP binding);GO:0000166(nucleotide binding);GO:0016820(hydrolase activity, acting on acid anhydrides, catalyzing transmembrane movement of substances)
TraesCS1A01G140200	YP_398424.1	ribosomal protein S12 (mitochondrion) [Triticum aestivum]	GO:0006412(translation)	GO:0005840(ribosome);GO:0015935(small ribosomal subunit);GO:0005622(intracellular);GO:0005739(mitochondrion);GO:0030529(intracellular ribonucleoprotein complex);GO:0005763(mitochondrial small ribosomal subunit)	GO:0003735(structural constituent of ribosome)
TraesCS1A01G140300	YP_398425.1	nad3 (mitochondrion) [Triticum aestivum]	GO:0055114(oxidation-reduction process)	GO:0005739(mitochondrion);GO:0070469(respiratory chain);GO:0016021(integral component of membrane);GO:0016020(membrane);GO:0031966(mitochondrial membrane)	GO:0008137(NADH dehydrogenase (ubiquinone) activity);GO:0016491(oxidoreductase activity);GO:0016651(oxidoreductase activity, acting on NAD(P)H)
TraesCS1A01G140400	YP_398424.1	ribosomal protein S12 (mitochondrion) [Triticum aestivum]	GO:0006412(translation)	GO:0005840(ribosome);GO:0015935(small ribosomal subunit);GO:0005622(intracellular);GO:0005739(mitochondrion);GO:0030529(intracellular ribonucleoprotein complex);GO:0005763(mitochondrial small ribosomal subunit)	GO:0003735(structural constituent of ribosome)
TraesCS1A01G140500	YP_398425.1	nad3 (mitochondrion) [Triticum aestivum]	GO:0055114(oxidation-reduction process)	GO:0005739(mitochondrion);GO:0070469(respiratory chain);GO:0016021(integral component of membrane);GO:0016020(membrane);GO:0031966(mitochondrial membrane)	GO:0008137(NADH dehydrogenase (ubiquinone) activity);GO:0016491(oxidoreductase activity);GO:0016651(oxidoreductase activity, acting on NAD(P)H)
TraesCS1A01G140600	XP_003561793.1	PREDICTED: uncharacterized protein At3g28850 [Brachypodium distachyon]	GO:0045454(cell redox homeostasis)	GO:0005634(nucleus)	GO:0015035(protein disulfide oxidoreductase activity);GO:0009055(electron carrier activity)
TraesCS1A01G140700	XP_014756260.1	PREDICTED: ras-related protein RABF1 isoform X1 [Brachypodium distachyon]	GO:0007264(small GTPase mediated signal transduction);GO:0006355(regulation of transcription, DNA-templated);GO:0015031(protein transport);GO:0008152(metabolic process);GO:0045022(early endosome to late endosome transport);GO:0006897(endocytosis)	GO:0005769(early endosome);GO:0005768(endosome);GO:0010009(cytoplasmic side of endosome membrane);GO:0005783(endoplasmic reticulum);GO:0005794(Golgi apparatus);GO:0005886(plasma membrane);GO:0009507(chloroplast);GO:0031901(early endosome membrane);GO:0010008(endosome membrane);GO:0016020(membrane)	GO:0005525(GTP binding);GO:0003677(DNA binding);GO:0003924(GTPase activity);GO:0005515(protein binding);GO:0000166(nucleotide binding)
TraesCS1A01G140800	XP_003571821.1	PREDICTED: L-type lectin-domain containing receptor kinase IV.1-like [Brachypodium distachyon]	GO:0006468(protein phosphorylation);GO:0016310(phosphorylation)	GO:0016021(integral component of membrane);GO:0016020(membrane)	GO:0004672(protein kinase activity);GO:0005524(ATP binding);GO:0004674(protein serine/threonine kinase activity);GO:0030246(carbohydrate binding);GO:0000166(nucleotide binding);GO:0016301(kinase activity)
TraesCS1A01G140900	XP_010234764.1	PREDICTED: phosphoglycerate kinase-like isoform X1 [Brachypodium distachyon]	GO:0006096(glycolytic process);GO:0016310(phosphorylation);GO:0006400(tRNA modification);GO:0032259(methylation)	*	GO:0008176(tRNA (guanine-N7-)-methyltransferase activity);GO:0016301(kinase activity);GO:0016740(transferase activity);GO:0004618(phosphoglycerate kinase activity);GO:0008168(methyltransferase activity)
TraesCS1A01G141000	XP_003565422.1	PREDICTED: proline-, glutamic acid- and leucine-rich protein 1-like [Brachypodium distachyon]	*	GO:0005737(cytoplasm)	*
TraesCS1A01G141100	BAJ91792.1	predicted protein [Hordeum vulgare subsp. vulgare]	*	GO:0016021(integral component of membrane);GO:0016020(membrane);GO:0009536(plastid)	*
TraesCS1A01G141200	BAK08311.1	predicted protein [Hordeum vulgare subsp. vulgare]	*	*	*
TraesCS1A01G141300	BAK01480.1	predicted protein [Hordeum vulgare subsp. vulgare]	GO:0006468(protein phosphorylation);GO:0016310(phosphorylation)	*	GO:0004672(protein kinase activity);GO:0005524(ATP binding);GO:0000166(nucleotide binding);GO:0016301(kinase activity)
TraesCS1A01G141400	XP_010234768.1	PREDICTED: ABC transporter G family member 28 [Brachypodium distachyon]	*	GO:0016020(membrane);GO:0016021(integral component of membrane);GO:0005886(plasma membrane);GO:0005739(mitochondrion)	GO:0005524(ATP binding);GO:0000166(nucleotide binding);GO:0016887(ATPase activity);GO:0042626(ATPase activity, coupled to transmembrane movement of substances)
TraesCS1A01G141500	EMT10872.1	Chitinase 2 [Aegilops tauschii]	GO:0008152(metabolic process);GO:0005975(carbohydrate metabolic process);GO:0006032(chitin catabolic process)	GO:0005576(extracellular region)	GO:0004553(hydrolase activity, hydrolyzing O-glycosyl compounds);GO:0016798(hydrolase activity, acting on glycosyl bonds);GO:0016787(hydrolase activity);GO:0004568(chitinase activity);GO:0008061(chitin binding)
TraesCS1A01G141600	EMT29016.1	hypothetical protein F775_07121 [Aegilops tauschii]	GO:0031627(telomeric loop formation)	GO:0000783(nuclear telomere cap complex);GO:0016020(membrane);GO:0016021(integral component of membrane)	GO:0003677(DNA binding);GO:0003691(double-stranded telomeric DNA binding)
TraesCS1A01G141700	BAJ96257.1	predicted protein, partial [Hordeum vulgare subsp. vulgare]	*	GO:0005739(mitochondrion)	*
TraesCS1A01G141800	EMT17604.1	Ethylene-responsive transcription factor ERF098 [Aegilops tauschii]	GO:0006351(transcription, DNA-templated);GO:0006355(regulation of transcription, DNA-templated);GO:0010200(response to chitin);GO:0009873(ethylene-activated signaling pathway)	GO:0005634(nucleus);GO:0005622(intracellular)	GO:0003677(DNA binding);GO:0003700(transcription factor activity, sequence-specific DNA binding)
TraesCS1A01G141900	BAJ95339.1	predicted protein [Hordeum vulgare subsp. vulgare]	*	GO:0005739(mitochondrion);GO:0005829(cytosol);GO:0016021(integral component of membrane);GO:0016020(membrane)	GO:0008270(zinc ion binding);GO:0046872(metal ion binding);GO:0016874(ligase activity)
TraesCS1A01G142000	BAJ84883.1	predicted protein [Hordeum vulgare subsp. vulgare]	*	GO:0009536(plastid);GO:0009507(chloroplast)	*
TraesCS1A01G142100	CDM81236.1	unnamed protein product [Triticum aestivum]	*	*	GO:0008270(zinc ion binding)
TraesCS1A01G142200	BAK06206.1	predicted protein [Hordeum vulgare subsp. vulgare]	*	GO:0005886(plasma membrane);GO:0016021(integral component of membrane);GO:0016020(membrane)	*
TraesCS1A01G142300	XP_010234778.2	PREDICTED: AT-rich interactive domain-containing protein 1 [Brachypodium distachyon]	*	*	GO:0003677(DNA binding)
TraesCS1A01G142400	XP_003573991.1	PREDICTED: putative transporter arsB [Brachypodium distachyon]	GO:0098656(anion transmembrane transport);GO:0055085(transmembrane transport)	GO:0016020(membrane);GO:0016021(integral component of membrane);GO:0009536(plastid)	GO:0005215(transporter activity)
TraesCS1A01G142500	BAK04779.1	predicted protein [Hordeum vulgare subsp. vulgare]	*	*	*
TraesCS1A01G142600	XP_010234781.1	PREDICTED: ubiquitin-conjugating enzyme E2 4-like [Brachypodium distachyon]	GO:0006511(ubiquitin-dependent protein catabolic process);GO:0009408(response to heat);GO:0016567(protein ubiquitination)	GO:0005737(cytoplasm);GO:0005634(nucleus);GO:0005829(cytosol)	GO:0005524(ATP binding);GO:0000166(nucleotide binding);GO:0031625(ubiquitin protein ligase binding);GO:0061630(ubiquitin protein ligase activity);GO:0016874(ligase activity);GO:0004842(ubiquitin-protein transferase activity);GO:0016740(transferase activity)
TraesCS1A01G142700	EMS50500.1	hypothetical protein TRIUR3_18751 [Triticum urartu]	*	*	*
TraesCS1A01G142800	EMS66225.1	Tubulin beta-1 chain [Triticum urartu]	GO:0007017(microtubule-based process);GO:0009651(response to salt stress)	GO:0005737(cytoplasm);GO:0005856(cytoskeleton);GO:0005874(microtubule);GO:0016020(membrane);GO:0005794(Golgi apparatus);GO:0045298(tubulin complex)	GO:0003924(GTPase activity);GO:0000166(nucleotide binding);GO:0005525(GTP binding);GO:0005200(structural constituent of cytoskeleton);GO:0005515(protein binding)
TraesCS1A01G142900	EMS66189.1	hypothetical protein TRIUR3_21755 [Triticum urartu]	*	GO:0016021(integral component of membrane);GO:0016020(membrane);GO:0005739(mitochondrion)	*
TraesCS1A01G143000	AFO64357.1	glutamine synthetase I [Secale cereale x Triticum turgidum subsp. durum]	GO:0010311(lateral root formation);GO:0009737(response to abscisic acid);GO:0048829(root cap development);GO:0006542(glutamine biosynthetic process);GO:0006807(nitrogen compound metabolic process)	GO:0005829(cytosol)	GO:0003824(catalytic activity);GO:0004356(glutamate-ammonia ligase activity);GO:0008017(microtubule binding);GO:0043621(protein self-association);GO:0043015(gamma-tubulin binding);GO:0016787(hydrolase activity)
TraesCS1A01G143100	EMT26884.1	GTP-binding protein yptV3 [Aegilops tauschii]	GO:0007264(small GTPase mediated signal transduction);GO:0006886(intracellular protein transport)	GO:0005777(peroxisome)	GO:0005525(GTP binding);GO:0030742(GTP-dependent protein binding);GO:0080115(myosin XI tail binding)
TraesCS1A01G143200	EMT20226.1	hypothetical protein F775_04962 [Aegilops tauschii]	*	*	*
TraesCS1A01G143300	BAJ99419.1	predicted protein [Hordeum vulgare subsp. vulgare]	GO:1902456(regulation of stomatal opening)	GO:0005739(mitochondrion)	GO:0008270(zinc ion binding);GO:0046872(metal ion binding)
TraesCS1A01G143400	XP_010234790.2	PREDICTED: midasin [Brachypodium distachyon]	GO:0000027(ribosomal large subunit assembly)	GO:0005634(nucleus)	GO:0005524(ATP binding);GO:0000166(nucleotide binding);GO:0016887(ATPase activity)
TraesCS1A01G143500	BAK00246.1	predicted protein [Hordeum vulgare subsp. vulgare]	*	GO:0005730(nucleolus)	GO:0003676(nucleic acid binding);GO:0000166(nucleotide binding)
TraesCS1A01G143600	EMT12829.1	hypothetical protein F775_17944 [Aegilops tauschii]	GO:0045490(pectin catabolic process)	*	GO:0030570(pectate lyase activity);GO:0046872(metal ion binding);GO:0016829(lyase activity)
TraesCS1A01G143700	BAJ86497.1	predicted protein [Hordeum vulgare subsp. vulgare]	GO:0045132(meiotic chromosome segregation)	GO:0000775(chromosome, centromeric region);GO:0005634(nucleus)	*
TraesCS1A01G143800	EMS49226.1	putative inosine triphosphate pyrophosphatase [Triticum urartu]	GO:0009143(nucleoside triphosphate catabolic process);GO:0009204(deoxyribonucleoside triphosphate catabolic process);GO:0009117(nucleotide metabolic process)	GO:0005737(cytoplasm)	GO:0047429(nucleoside-triphosphate diphosphatase activity);GO:0046872(metal ion binding);GO:0000166(nucleotide binding);GO:0016787(hydrolase activity)
TraesCS1A01G143900	EMS60447.1	3-ketoacyl-CoA thiolase 2, peroxisomal [Triticum urartu]	GO:0008152(metabolic process)	*	GO:0003824(catalytic activity);GO:0016747(transferase activity, transferring acyl groups other than amino-acyl groups);GO:0016740(transferase activity);GO:0016746(transferase activity, transferring acyl groups)
TraesCS1A01G144000	EMS45787.1	Transcriptional regulator ATRX [Triticum urartu]	*	*	GO:0005524(ATP binding)
TraesCS1A01G144100	EMT26881.1	GDSL esterase/lipase [Aegilops tauschii]	*	*	GO:0016788(hydrolase activity, acting on ester bonds)
TraesCS1A01G144200	XP_003565662.1	PREDICTED: probable LRR receptor-like serine/threonine-protein kinase At3g47570 [Brachypodium distachyon]	GO:0016310(phosphorylation);GO:0006468(protein phosphorylation)	GO:0016020(membrane);GO:0016021(integral component of membrane)	GO:0004672(protein kinase activity);GO:0004674(protein serine/threonine kinase activity);GO:0016301(kinase activity);GO:0016740(transferase activity);GO:0005524(ATP binding);GO:0000166(nucleotide binding)
TraesCS1A01G144300	BAJ90002.1	predicted protein [Hordeum vulgare subsp. vulgare]	*	*	GO:0003676(nucleic acid binding);GO:0004523(RNA-DNA hybrid ribonuclease activity)
TraesCS1A01G144400	EMS49847.1	GATA transcription factor 12 [Triticum urartu]	GO:0006355(regulation of transcription, DNA-templated);GO:0030154(cell differentiation);GO:0045893(positive regulation of transcription, DNA-templated)	GO:0005667(transcription factor complex);GO:0005634(nucleus)	GO:0043565(sequence-specific DNA binding);GO:0003700(transcription factor activity, sequence-specific DNA binding);GO:0008270(zinc ion binding);GO:0003682(chromatin binding);GO:0001085(RNA polymerase II transcription factor binding);GO:0000977(RNA polymerase II regulatory region sequence-specific DNA binding);GO:0044212(transcription regulatory region DNA binding);GO:0001228(transcriptional activ…
TraesCS1A01G144500	EMS66986.1	Xyloglucan galactosyltransferase KATAMARI1-like protein [Triticum urartu]	GO:0010256(endomembrane system organization);GO:0009863(salicylic acid mediated signaling pathway);GO:0009969(xyloglucan biosynthetic process);GO:0042353(fucose biosynthetic process);GO:0009826(unidimensional cell growth)	GO:0016020(membrane);GO:0016021(integral component of membrane);GO:0030173(integral component of Golgi membrane);GO:0005802(trans-Golgi network);GO:0005768(endosome);GO:0005794(Golgi apparatus)	GO:0016740(transferase activity);GO:0016757(transferase activity, transferring glycosyl groups)
TraesCS1A01G144600	EMS46637.1	Xyloglucan galactosyltransferase KATAMARI1-like protein [Triticum urartu]	GO:0010256(endomembrane system organization);GO:0009863(salicylic acid mediated signaling pathway);GO:0009969(xyloglucan biosynthetic process);GO:0042353(fucose biosynthetic process);GO:0009826(unidimensional cell growth)	GO:0016020(membrane);GO:0016021(integral component of membrane);GO:0030173(integral component of Golgi membrane);GO:0005802(trans-Golgi network);GO:0005768(endosome);GO:0005794(Golgi apparatus)	GO:0016740(transferase activity);GO:0016757(transferase activity, transferring glycosyl groups)
TraesCS1A01G144700	XP_003574011.1	PREDICTED: uncharacterized protein LOC100825429 [Brachypodium distachyon]	*	*	*
TraesCS1A01G144800	EMT14191.1	Pentatricopeptide repeat-containing protein [Aegilops tauschii]	*	GO:0005739(mitochondrion);GO:0009536(plastid)	*
TraesCS1A01G144900	XP_014755988.1	PREDICTED: BTB/POZ and MATH domain-containing protein 1-like [Brachypodium distachyon]	*	*	*
TraesCS1A01G145000	EMT05673.1	Chaperonin CPN60-2, mitochondrial [Aegilops tauschii]	GO:0042026(protein refolding);GO:0006457(protein folding);GO:0009735(response to cytokinin)	GO:0005737(cytoplasm);GO:0005739(mitochondrion);GO:0009536(plastid);GO:0005886(plasma membrane);GO:0009941(chloroplast envelope);GO:0009507(chloroplast);GO:0009570(chloroplast stroma);GO:0005774(vacuolar membrane)	GO:0005524(ATP binding);GO:0000166(nucleotide binding);GO:0005507(copper ion binding);GO:0003676(nucleic acid binding)
TraesCS1A01G145100	EMS53264.1	Cysteinyl-tRNA synthetase [Triticum urartu]	GO:0006418(tRNA aminoacylation for protein translation);GO:0006423(cysteinyl-tRNA aminoacylation);GO:0043067(regulation of programmed cell death);GO:0010197(polar nucleus fusion);GO:0042407(cristae formation)	GO:0005829(cytosol);GO:0005739(mitochondrion);GO:0009507(chloroplast);GO:0005737(cytoplasm);GO:0009570(chloroplast stroma)	GO:0004812(aminoacyl-tRNA ligase activity);GO:0005524(ATP binding);GO:0004817(cysteine-tRNA ligase activity);GO:0000166(nucleotide binding)
TraesCS1A01G145200	XP_014751828.1	PREDICTED: protein FAR1-RELATED SEQUENCE 5-like [Brachypodium distachyon]	GO:0006355(regulation of transcription, DNA-templated)	*	GO:0008270(zinc ion binding)
TraesCS1A01G145300	BAK07334.1	predicted protein [Hordeum vulgare subsp. vulgare]	*	GO:0009536(plastid)	GO:0016788(hydrolase activity, acting on ester bonds);GO:0016787(hydrolase activity)
TraesCS1A01G145400	ANI86434.1	cytochrome c biogenesis FC (mitochondrion) [Hordeum vulgare subsp. vulgare]	GO:0008535(respiratory chain complex IV assembly);GO:0017004(cytochrome complex assembly)	GO:0005739(mitochondrion);GO:0016021(integral component of membrane);GO:0016020(membrane)	*
TraesCS1A01G145500	EMS49945.1	hypothetical protein TRIUR3_09898 [Triticum urartu]	*	GO:0016020(membrane);GO:0016021(integral component of membrane)	*
TraesCS1A01G145600	EMS49944.1	hypothetical protein TRIUR3_09896 [Triticum urartu]	*	*	*
TraesCS1A01G145700	BAK05343.1	predicted protein [Hordeum vulgare subsp. vulgare]	GO:0006950(response to stress)	GO:0005739(mitochondrion)	GO:0016787(hydrolase activity)
TraesCS1A01G145800	BAJ99970.1	predicted protein [Hordeum vulgare subsp. vulgare]	*	GO:0005739(mitochondrion)	*
TraesCS1A01G145900	EMS67557.1	hypothetical protein TRIUR3_22885 [Triticum urartu]	*	*	*
TraesCS1A01G146000	EMS67556.1	Hypersensitive-induced response protein 1 [Triticum urartu]	*	GO:0005739(mitochondrion);GO:0005886(plasma membrane);GO:0016020(membrane);GO:0005773(vacuole);GO:0009506(plasmodesma);GO:0005774(vacuolar membrane);GO:0005829(cytosol);GO:0005794(Golgi apparatus)	GO:0043424(protein histidine kinase binding);GO:0005515(protein binding)
TraesCS1A01G146100	EMS63933.1	hypothetical protein TRIUR3_06423 [Triticum urartu]	*	*	*
TraesCS1A01G146200	EMT23703.1	hypothetical protein F775_08093 [Aegilops tauschii]	*	*	*
TraesCS1A01G146300	XP_015625901.1	PREDICTED: uncharacterized protein LOC4329438 isoform X1 [Oryza sativa Japonica Group]	*	*	GO:0005524(ATP binding);GO:0016887(ATPase activity)
TraesCS1A01G146400	EMS52158.1	hypothetical protein TRIUR3_32523 [Triticum urartu]	*	*	*
TraesCS1A01G146500	EMT03052.1	hypothetical protein F775_52488 [Aegilops tauschii]	*	*	*
TraesCS1A01G146600	BAK06109.1	predicted protein [Hordeum vulgare subsp. vulgare]	GO:0008152(metabolic process);GO:0009231(riboflavin biosynthetic process)	*	GO:0000287(magnesium ion binding);GO:0003919(FMN adenylyltransferase activity);GO:0008531(riboflavin kinase activity);GO:0016787(hydrolase activity)
TraesCS1A01G146700	XP_014755996.1	PREDICTED: uncharacterized protein LOC100840742 [Brachypodium distachyon]	*	GO:0005739(mitochondrion)	GO:0008270(zinc ion binding);GO:0046872(metal ion binding)
TraesCS1A01G146800	EMS48362.1	hypothetical protein TRIUR3_21257 [Triticum urartu]	*	*	*
TraesCS1A01G146900	XP_003574020.1	PREDICTED: WD repeat-containing protein 26 [Brachypodium distachyon]	*	GO:0016021(integral component of membrane);GO:0016020(membrane)	*
TraesCS1A01G147000	BAK01523.1	predicted protein [Hordeum vulgare subsp. vulgare]	GO:0006412(translation)	GO:0005622(intracellular);GO:0005840(ribosome);GO:0022625(cytosolic large ribosomal subunit);GO:0005739(mitochondrion)	GO:0003735(structural constituent of ribosome)
TraesCS1A01G147100	XP_003571854.1	PREDICTED: beta-amylase 1, chloroplastic-like [Brachypodium distachyon]	GO:0008152(metabolic process);GO:0005975(carbohydrate metabolic process);GO:0000272(polysaccharide catabolic process);GO:0005983(starch catabolic process)	GO:0005829(cytosol);GO:0005634(nucleus)	GO:0016161(beta-amylase activity);GO:0016798(hydrolase activity, acting on glycosyl bonds);GO:0016787(hydrolase activity)
TraesCS1A01G147200	BAK04387.1	predicted protein [Hordeum vulgare subsp. vulgare]	*	GO:0009536(plastid);GO:0016020(membrane);GO:0016021(integral component of membrane)	*
TraesCS1A01G147300	BAJ95735.1	predicted protein, partial [Hordeum vulgare subsp. vulgare]	GO:0008152(metabolic process);GO:0005975(carbohydrate metabolic process);GO:0000272(polysaccharide catabolic process);GO:0005983(starch catabolic process)	GO:0005829(cytosol);GO:0005634(nucleus)	GO:0016161(beta-amylase activity);GO:0016798(hydrolase activity, acting on glycosyl bonds);GO:0016787(hydrolase activity)
TraesCS1A01G147400	EMT09794.1	Beta-amylase [Aegilops tauschii]	GO:0006014(D-ribose metabolic process);GO:0016310(phosphorylation)	GO:0009536(plastid)	GO:0004747(ribokinase activity);GO:0016773(phosphotransferase activity, alcohol group as acceptor);GO:0016301(kinase activity);GO:0016740(transferase activity)
TraesCS1A01G147500	EMS55382.1	hypothetical protein TRIUR3_08232 [Triticum urartu]	*	*	*
TraesCS1A01G147600	EMS52960.1	hypothetical protein TRIUR3_13038 [Triticum urartu]	*	*	GO:0008195(phosphatidate phosphatase activity);GO:0016740(transferase activity);GO:0005524(ATP binding)
TraesCS1A01G147700	EMT00341.1	60S ribosomal protein L19, mitochondrial [Aegilops tauschii]	GO:0006412(translation);GO:0000027(ribosomal large subunit assembly)	GO:0005840(ribosome);GO:0030529(intracellular ribonucleoprotein complex);GO:0005762(mitochondrial large ribosomal subunit)	GO:0003735(structural constituent of ribosome);GO:0019843(rRNA binding)
TraesCS1A01G147800	EMS56915.1	hypothetical protein TRIUR3_17782 [Triticum urartu]	*	*	*
TraesCS1A01G147900	EMS53894.1	hypothetical protein TRIUR3_15617 [Triticum urartu]	*	*	*
TraesCS1A01G148000	XP_003574025.1	PREDICTED: pre-mRNA-processing factor 19 [Brachypodium distachyon]	GO:0016567(protein ubiquitination);GO:0008380(RNA splicing);GO:0002376(immune system process);GO:0006974(cellular response to DNA damage stimulus);GO:0006397(mRNA processing);GO:0006952(defense response);GO:0070534(protein K63-linked ubiquitination);GO:0045087(innate immune response);GO:0006281(DNA repair)	GO:0005681(spliceosomal complex);GO:0005634(nucleus)	GO:0004842(ubiquitin-protein transferase activity);GO:0061630(ubiquitin protein ligase activity);GO:0016874(ligase activity)
TraesCS1A01G148100	BAD15969.1	hypothetical protein [Oryza sativa Japonica Group]	*	*	*
TraesCS1A01G148200	EMT23782.1	hypothetical protein F775_24013 [Aegilops tauschii]	GO:0006355(regulation of transcription, DNA-templated)	*	*
TraesCS1A01G148300	EMT31287.1	hypothetical protein F775_18365 [Aegilops tauschii]	GO:0009416(response to light stimulus);GO:0009909(regulation of flower development)	GO:0005634(nucleus)	*
TraesCS1A01G148400	AAP80667.1	ribosomal Pr 117, partial [Triticum aestivum]	GO:0006412(translation);GO:0009793(embryo development ending in seed dormancy)	GO:0005840(ribosome);GO:0030529(intracellular ribonucleoprotein complex);GO:0022625(cytosolic large ribosomal subunit);GO:0005730(nucleolus);GO:0009507(chloroplast)	GO:0003735(structural constituent of ribosome);GO:0070180(large ribosomal subunit rRNA binding)
TraesCS1A01G148500	AAS46066.1	cytochrome b559 alpha chain (chloroplast) [Oryza sativa Indica Group]	GO:0019684(photosynthesis, light reaction);GO:0009767(photosynthetic electron transport chain);GO:0055114(oxidation-reduction process);GO:0015979(photosynthesis)	GO:0009536(plastid);GO:0009579(thylakoid);GO:0016020(membrane);GO:0009523(photosystem II);GO:0009539(photosystem II reaction center);GO:0009535(chloroplast thylakoid membrane);GO:0016021(integral component of membrane);GO:0009507(chloroplast);GO:0042651(thylakoid membrane)	GO:0020037(heme binding);GO:0046872(metal ion binding);GO:0005506(iron ion binding);GO:0009055(electron carrier activity)
TraesCS1A01G148600	NP_683820.1	photosystem II protein VI [Chaetosphaeridium globosum]	GO:0019684(photosynthesis, light reaction);GO:0009767(photosynthetic electron transport chain);GO:0055114(oxidation-reduction process);GO:0015979(photosynthesis)	GO:0009579(thylakoid);GO:0016020(membrane);GO:0009536(plastid);GO:0009523(photosystem II);GO:0009539(photosystem II reaction center);GO:0009535(chloroplast thylakoid membrane);GO:0016021(integral component of membrane);GO:0009507(chloroplast);GO:0042651(thylakoid membrane);GO:0042170(plastid membrane)	GO:0020037(heme binding);GO:0046872(metal ion binding);GO:0005506(iron ion binding);GO:0009055(electron carrier activity)
TraesCS1A01G148700	AMQ33491.1	photosystem II protein L (chloroplast) [Haplostachys linearifolia]	GO:0015979(photosynthesis);GO:0019684(photosynthesis, light reaction);GO:0009767(photosynthetic electron transport chain);GO:0055114(oxidation-reduction process)	GO:0009579(thylakoid);GO:0016020(membrane);GO:0009536(plastid);GO:0009523(photosystem II);GO:0009539(photosystem II reaction center);GO:0009535(chloroplast thylakoid membrane);GO:0016021(integral component of membrane);GO:0009507(chloroplast);GO:0042651(thylakoid membrane);GO:0055035(plastid thylakoid membrane);GO:0042170(plastid membrane)	GO:0020037(heme binding);GO:0046872(metal ion binding)
TraesCS1A01G148800	*	*	*	*	*
TraesCS1A01G148900	EMS68311.1	hypothetical protein TRIUR3_35354 [Triticum urartu]	*	*	*
TraesCS1A01G149000	EMT05510.1	Tetratricopeptide repeat 27-like protein [Aegilops tauschii]	GO:0008150(biological_process)	GO:0016020(membrane);GO:0016021(integral component of membrane);GO:0005634(nucleus)	*
TraesCS1A01G149100	EMS56254.1	Peroxisome biogenesis protein 12 [Triticum urartu]	GO:0006625(protein targeting to peroxisome);GO:0006513(protein monoubiquitination);GO:0016558(protein import into peroxisome matrix);GO:0048598(embryonic morphogenesis);GO:0006635(fatty acid beta-oxidation);GO:0007031(peroxisome organization)	GO:0005779(integral component of peroxisomal membrane);GO:0016020(membrane);GO:0005778(peroxisomal membrane);GO:1990429(peroxisomal importomer complex);GO:0005777(peroxisome)	GO:0004842(ubiquitin-protein transferase activity);GO:0008022(protein C-terminus binding);GO:0008270(zinc ion binding)
TraesCS1A01G149200	AAA34296.1	initiation factor (iso)4F p28 subunit [Triticum aestivum]	GO:0006413(translational initiation);GO:0006412(translation);GO:0050687(negative regulation of defense response to virus);GO:0009615(response to virus);GO:0006417(regulation of translation)	GO:0005737(cytoplasm);GO:0005829(cytosol);GO:0005634(nucleus)	GO:0003723(RNA binding);GO:0003743(translation initiation factor activity)
TraesCS1A01G149300	ADI99492.1	cellulose synthase [Hordeum vulgare subsp. vulgare]	GO:0042742(defense response to bacterium);GO:0050832(defense response to fungus);GO:0030244(cellulose biosynthetic process);GO:0071555(cell wall organization);GO:0009834(plant-type secondary cell wall biogenesis)	GO:0005886(plasma membrane);GO:0016020(membrane);GO:0016021(integral component of membrane)	GO:0016740(transferase activity);GO:0016757(transferase activity, transferring glycosyl groups);GO:0046872(metal ion binding);GO:0016760(cellulose synthase (UDP-forming) activity);GO:0008270(zinc ion binding)
TraesCS1A01G149400	BAK00249.1	predicted protein [Hordeum vulgare subsp. vulgare]	GO:0006468(protein phosphorylation);GO:0016310(phosphorylation)	GO:0016021(integral component of membrane);GO:0016020(membrane)	GO:0004672(protein kinase activity);GO:0005524(ATP binding);GO:0000166(nucleotide binding);GO:0016301(kinase activity)
TraesCS1A01G149500	EMT10587.1	Putative LRR receptor-like serine/threonine-protein kinase [Aegilops tauschii]	GO:0006468(protein phosphorylation)	GO:0016020(membrane);GO:0016021(integral component of membrane)	GO:0004672(protein kinase activity);GO:0005524(ATP binding);GO:0000166(nucleotide binding)
TraesCS1A01G149600	EMS60437.1	hypothetical protein TRIUR3_33313 [Triticum urartu]	*	GO:0005739(mitochondrion)	GO:0016787(hydrolase activity);GO:0052689(carboxylic ester hydrolase activity)
TraesCS1A01G149700	BAJ97017.1	predicted protein [Hordeum vulgare subsp. vulgare]	GO:0006468(protein phosphorylation);GO:0016310(phosphorylation);GO:0055114(oxidation-reduction process)	GO:0016021(integral component of membrane);GO:0016020(membrane)	GO:0004672(protein kinase activity);GO:0005524(ATP binding);GO:0000166(nucleotide binding);GO:0016301(kinase activity);GO:0016740(transferase activity);GO:0004709(MAP kinase kinase kinase activity);GO:0032440(2-alkenal reductase [NAD(P)] activity);GO:0016491(oxidoreductase activity)
TraesCS1A01G149800	XP_003565751.1	PREDICTED: acyltransferase-like protein At1g54570, chloroplastic [Brachypodium distachyon]	GO:0033306(phytol metabolic process);GO:0008152(metabolic process);GO:0019432(triglyceride biosynthetic process)	GO:0010287(plastoglobule);GO:0009536(plastid);GO:0009507(chloroplast)	GO:0016747(transferase activity, transferring acyl groups other than amino-acyl groups);GO:0004144(diacylglycerol O-acyltransferase activity);GO:0016746(transferase activity, transferring acyl groups);GO:0016740(transferase activity)
TraesCS1A01G149900	EMT29944.1	UDP-glucose:glycoprotein glucosyltransferase 1 [Aegilops tauschii]	*	*	*
TraesCS1A01G150000	XP_003567681.1	PREDICTED: uncharacterized protein LOC100834307 [Brachypodium distachyon]	*	*	GO:0003677(DNA binding)
TraesCS1A01G150100	EMS46943.1	Receptor-like protein 12 [Triticum urartu]	*	GO:0016021(integral component of membrane);GO:0016020(membrane)	*
TraesCS1A01G150200	EMS56786.1	Peptide transporter PTR3-A [Triticum urartu]	GO:0006810(transport)	GO:0016020(membrane);GO:0016021(integral component of membrane)	GO:0005215(transporter activity)
TraesCS1A01G150300	EMS65360.1	hypothetical protein TRIUR3_09812 [Triticum urartu]	*	*	*
TraesCS1A01G150400	EMT14289.1	Peptide transporter PTR3-A [Aegilops tauschii]	GO:0006810(transport)	GO:0016020(membrane);GO:0016021(integral component of membrane)	GO:0005215(transporter activity)
TraesCS1A01G150500	BAK01254.1	predicted protein [Hordeum vulgare subsp. vulgare]	*	*	*
TraesCS1A01G150600	EMT18277.1	RNA-binding Musashi-2-like protein [Aegilops tauschii]	GO:0010228(vegetative to reproductive phase transition of meristem);GO:0006810(transport);GO:2000070(regulation of response to water deprivation);GO:0051028(mRNA transport);GO:1901000(regulation of response to salt stress);GO:0008380(RNA splicing);GO:0006397(mRNA processing)	GO:0005737(cytoplasm);GO:0005829(cytosol);GO:0030529(intracellular ribonucleoprotein complex);GO:0005681(spliceosomal complex);GO:0005634(nucleus)	GO:0000166(nucleotide binding);GO:0003676(nucleic acid binding);GO:0003723(RNA binding);GO:0003729(mRNA binding)
TraesCS1A01G150700	EMT18278.1	hypothetical protein F775_14638 [Aegilops tauschii]	*	*	*
TraesCS1A01G150800	EMS58604.1	Protein WAX2 [Triticum urartu]	GO:0055114(oxidation-reduction process);GO:0006633(fatty acid biosynthetic process);GO:0010025(wax biosynthetic process);GO:0010143(cutin biosynthetic process);GO:0048653(anther development)	GO:0016020(membrane);GO:0016021(integral component of membrane);GO:0005783(endoplasmic reticulum);GO:0043668(exine);GO:0005739(mitochondrion)	GO:0005506(iron ion binding);GO:0016491(oxidoreductase activity)
TraesCS1A01G150900	EMT06855.1	Protein WAX2 [Aegilops tauschii]	GO:0055114(oxidation-reduction process);GO:0006633(fatty acid biosynthetic process);GO:0010025(wax biosynthetic process);GO:0010143(cutin biosynthetic process);GO:0048653(anther development)	GO:0016021(integral component of membrane);GO:0016020(membrane);GO:0005783(endoplasmic reticulum);GO:0043668(exine)	GO:0005506(iron ion binding);GO:0016491(oxidoreductase activity)
TraesCS1A01G151000	XP_003574041.1	PREDICTED: cyanate hydratase [Brachypodium distachyon]	GO:0009439(cyanate metabolic process);GO:0009440(cyanate catabolic process);GO:0009651(response to salt stress)	GO:0005829(cytosol)	GO:0003677(DNA binding);GO:0008824(cyanate hydratase activity);GO:0016829(lyase activity);GO:0042802(identical protein binding);GO:0043565(sequence-specific DNA binding)
TraesCS1A01G151100	KQJ97041.1	hypothetical protein BRADI_3g28477 [Brachypodium distachyon]	GO:0006396(RNA processing)	GO:0005737(cytoplasm);GO:0005634(nucleus)	GO:0008026(ATP-dependent helicase activity);GO:0003676(nucleic acid binding);GO:0004004(ATP-dependent RNA helicase activity);GO:0005524(ATP binding);GO:0044822(RNA binding);GO:0004386(helicase activity);GO:0000166(nucleotide binding);GO:0016787(hydrolase activity)
TraesCS1A01G151200	EMT24866.1	Tetratricopeptide repeat protein 7A [Aegilops tauschii]	*	*	GO:0016740(transferase activity)
TraesCS1A01G151300	*	*	*	*	*
TraesCS1A01G151400	BAK04267.1	predicted protein [Hordeum vulgare subsp. vulgare]	GO:0007050(cell cycle arrest);GO:0016310(phosphorylation);GO:0045736(negative regulation of cyclin-dependent protein serine/threonine kinase activity)	GO:0005634(nucleus);GO:0005737(cytoplasm)	GO:0004861(cyclin-dependent protein serine/threonine kinase inhibitor activity);GO:0004860(protein kinase inhibitor activity);GO:0016301(kinase activity)
TraesCS1A01G151500	EMS54027.1	Tyrosyl-tRNA synthetase [Triticum urartu]	GO:0006418(tRNA aminoacylation for protein translation);GO:0006437(tyrosyl-tRNA aminoacylation);GO:0006412(translation);GO:0043039(tRNA aminoacylation);GO:0009793(embryo development ending in seed dormancy)	GO:0005737(cytoplasm);GO:0005739(mitochondrion);GO:0005829(cytosol);GO:0009570(chloroplast stroma);GO:0009507(chloroplast)	GO:0004812(aminoacyl-tRNA ligase activity);GO:0005524(ATP binding);GO:0003723(RNA binding);GO:0004831(tyrosine-tRNA ligase activity);GO:0000166(nucleotide binding);GO:0016874(ligase activity)
TraesCS1A01G151600	EMT07164.1	hypothetical protein F775_10902 [Aegilops tauschii]	*	GO:0009536(plastid);GO:0005737(cytoplasm);GO:0005634(nucleus)	*
TraesCS1A01G151700	EMS54029.1	hypothetical protein TRIUR3_13228 [Triticum urartu]	*	*	*
TraesCS1A01G151800	XP_014750918.1	PREDICTED: uncharacterized protein LOC106865463 isoform X1 [Brachypodium distachyon]	*	*	*
TraesCS1A01G151900	EMS61533.1	putative disease resistance RPP8-like protein 4 [Triticum urartu]	*	*	*
TraesCS1A01G152000	XP_003574046.2	PREDICTED: WD repeat-containing protein 91 homolog isoform X1 [Brachypodium distachyon]	*	GO:0016021(integral component of membrane);GO:0016020(membrane)	*
TraesCS1A01G152100	EMS56142.1	3-ketoacyl-CoA synthase 12 [Triticum urartu]	GO:0008152(metabolic process);GO:0006633(fatty acid biosynthetic process)	GO:0016020(membrane);GO:0005739(mitochondrion);GO:0016021(integral component of membrane)	GO:0003824(catalytic activity);GO:0016747(transferase activity, transferring acyl groups other than amino-acyl groups);GO:0016740(transferase activity);GO:0016746(transferase activity, transferring acyl groups)
TraesCS1A01G152200	BAJ96393.1	predicted protein [Hordeum vulgare subsp. vulgare]	GO:0008152(metabolic process);GO:0006629(lipid metabolic process);GO:0006680(glucosylceramide catabolic process)	GO:0016020(membrane)	GO:0003824(catalytic activity);GO:0004553(hydrolase activity, hydrolyzing O-glycosyl compounds);GO:0004348(glucosylceramidase activity);GO:0016798(hydrolase activity, acting on glycosyl bonds);GO:0016787(hydrolase activity)
TraesCS1A01G152300	EMT29945.1	hypothetical protein F775_52523 [Aegilops tauschii]	*	GO:0016020(membrane);GO:0016021(integral component of membrane)	GO:0043531(ADP binding);GO:0005524(ATP binding);GO:0000166(nucleotide binding)
TraesCS1A01G152400	EMT05803.1	hypothetical protein F775_30103 [Aegilops tauschii]	GO:0006508(proteolysis)	*	GO:0008234(cysteine-type peptidase activity)
[truncated: 109,266 more rows]

## Sheet: Table S2
Table S2. Sequence annotations of cis-regulatory HSEs in wheat genome.									The first and second part of "Mismathed_pos" represent the number of subunit and the postion whithin this subunit.
chr1A	wheat_HSEs	HSE	60622	60636	.	-	.	Gene=TraesCS1A01G000100;pro_start=-1868;pro_end=-1854;Seq=AGAATTTTGTTGAAG;Subunits=3;Key_base=G;Mismatch_base=CG;Mismatch_pos=[2-4];Type=Gapped
[truncated: 39,477 more rows]

## Sheet: Table S3
Table S3. Motifs Specific for HS response genes in grain and leaves.
[truncated: 7 more rows]

[truncated: 2 more sheets: Table S4, S5]
